# Supplementary material for: Thermally-assisted photosensitized emission in a trivalent terbium complex
Source: Commun Chem. 2023 Jun 22;6:122. doi: 10.1038/s42004-023-00922-5 (PMC10287744; doi:10.1038/s42004-023-00922-5)
Supplement: Supplementary file 4 — Supplementary Data 1 [file 42004_2023_922_MOESM4_ESM.cif]

#######################################################################
#
#                 Cambridge Crystallographic Data Centre
#                                CCDC 
#
#######################################################################
#
# If this CIF has been generated from an entry in the Cambridge 
# Structural Database, then it will include bibliographic, chemical, 
# crystal, experimental, refinement or atomic coordinate data resulting 
# from the CCDC's data processing and validation procedures.
#
#######################################################################

data_exp_224
_symmetry_cell_setting           triclinic
_symmetry_space_group_name_H-M   'P -1'
_symmetry_Int_Tables_number      2
_space_group_name_Hall           '-P 1'
loop_
_symmetry_equiv_pos_site_id
_symmetry_equiv_pos_as_xyz
1 x,y,z
2 -x,-y,-z
_cell_length_a                   20.6292(3)
_cell_length_b                   21.8080(3)
_cell_length_c                   23.8231(3)
_cell_angle_alpha                98.4570(10)
_cell_angle_beta                 90.8600(10)
_cell_angle_gamma                90.0160(10)
_cell_volume                     10599.8
loop_
_atom_site_label
_atom_site_type_symbol
_atom_site_fract_x
_atom_site_fract_y
_atom_site_fract_z
_atom_site_U_iso_or_equiv
_atom_site_thermal_displace_type
Tb1 Tb 0.61491(2) 0.58681(2) 0.23630(2) 0.0287 Uani
Tb2 Tb 0.87123(2) 0.66326(2) 0.76996(2) 0.0320 Uani
P005 P 0.55709(7) 0.73058(6) 0.32994(6) 0.0358 Uani
P006 P 0.89307(7) 0.79051(6) 0.67895(6) 0.0400 Uani
O009 O 0.52747(16) 0.52660(15) 0.20384(14) 0.0332 Uani
O00C O 0.57851(17) 0.54796(16) 0.31739(15) 0.0387 Uani
O00E O 0.57652(18) 0.64132(16) 0.16637(14) 0.0385 Uani
O00G O 0.65032(17) 0.51880(16) 0.15978(15) 0.0377 Uani
O00H O 0.69619(18) 0.65040(17) 0.21639(16) 0.0443 Uani
O00I O 0.96890(17) 0.62989(17) 0.80410(15) 0.0406 Uani
O00L O 0.79806(18) 0.60107(16) 0.71545(15) 0.0439 Uani
O00M O 0.70320(17) 0.55091(18) 0.28339(15) 0.0449 Uani
O00P O 0.92524(19) 0.61213(17) 0.68996(16) 0.0446 Uani
O00Q O 0.57276(18) 0.67160(15) 0.29291(16) 0.0418 Uani
O00V O 0.77549(18) 0.71462(17) 0.79575(17) 0.0490 Uani
O00X O 0.89889(19) 0.74591(17) 0.83773(16) 0.0465 Uani
O00Y O 0.88681(19) 0.73762(16) 0.71236(15) 0.0434 Uani
O00Z O 0.84703(18) 0.61003(19) 0.84150(16) 0.0461 Uani
C011 C 0.8784(3) 0.8645(2) 0.7200(2) 0.0408 Uani
C012 C 0.5118(2) 0.4921(2) 0.1585(2) 0.0347 Uani
C014 C 0.6452(3) 0.6941(3) 0.4059(2) 0.0416 Uani
H014 H 0.636795 0.654494 0.386768 0.0500 Uiso
C015 C 0.6147(3) 0.7445(2) 0.3877(2) 0.0381 Uani
C017 C 0.5561(3) 0.4729(2) 0.1148(2) 0.0382 Uani
H017 H 0.540067 0.449311 0.081824 0.0460 Uiso
C019 C 0.6222(3) 0.4868(2) 0.1177(2) 0.0381 Uani
C01A C 0.6036(3) 0.5278(2) 0.3599(2) 0.0374 Uani
C01B C 0.7942(3) 0.5687(2) 0.6664(2) 0.0463 Uani
C01E C 0.9090(3) 0.5805(3) 0.6435(2) 0.0467 Uani
C01O C 0.5616(3) 0.7963(2) 0.2935(2) 0.0499 Uani
C01R C 0.5549(3) 0.5154(3) 0.4059(2) 0.0529 Uani
C01S C 0.6876(3) 0.7014(3) 0.4516(2) 0.0455 Uani
H01S H 0.706302 0.666632 0.463615 0.0550 Uiso
C01T C 0.6690(3) 0.5191(2) 0.3679(2) 0.0417 Uani
H01T H 0.682776 0.504338 0.400798 0.0500 Uiso
C01U C 0.8685(3) 0.7874(3) 0.8704(2) 0.0453 Uani
C01V C 0.6016(3) 0.6710(2) 0.1309(2) 0.0382 Uani
C01W C 0.7158(3) 0.5313(3) 0.3292(2) 0.0462 Uani
C01Y C 0.9871(3) 0.6124(2) 0.8501(2) 0.0370 Uani
C01Z C 0.4408(3) 0.4710(3) 0.1539(3) 0.0476 Uani
C021 C 0.7115(3) 0.6742(3) 0.1728(3) 0.0453 Uani
C022 C 0.8774(3) 0.5981(2) 0.8856(2) 0.0398 Uani
C024 C 0.6661(3) 0.4639(3) 0.0675(3) 0.0548 Uani
C025 C 0.8341(3) 0.7833(3) 0.6215(2) 0.0427 Uani
C027 C 0.7476(3) 0.7685(3) 0.5281(2) 0.0486 Uani
C028 C 0.8181(3) 0.7251(3) 0.5948(2) 0.0426 Uani
H028 H 0.836025 0.690515 0.607692 0.0510 Uiso
C02B C 0.9181(4) 0.9157(3) 0.7181(3) 0.0547 Uani
H02B H 0.956485 0.911533 0.697970 0.0660 Uiso
C02D C 0.9444(3) 0.5975(2) 0.8917(2) 0.0399 Uani
H02D H 0.962084 0.586684 0.925049 0.0480 Uiso
C02E C 0.8010(3) 0.7921(3) 0.8725(2) 0.0456 Uani
H02E H 0.783366 0.821843 0.900048 0.0550 Uiso
C02G C 0.6293(3) 0.8038(3) 0.4155(2) 0.0503 Uani
H02G H 0.609865 0.838158 0.403452 0.0600 Uiso
C02H C 0.7754(3) 0.7175(3) 0.5489(2) 0.0435 Uani
H02H H 0.764987 0.677692 0.531409 0.0520 Uiso
C02K C 0.8446(4) 0.9793(3) 0.7770(3) 0.0677 Uani
H02K H 0.832403 1.017908 0.795781 0.0810 Uiso
C02R C 0.9529(4) 0.6080(3) 0.5537(3) 0.0643 Uani
H02A H 0.916915 0.592367 0.529693 0.0970 Uiso
H02C H 0.991222 0.607725 0.531302 0.0970 Uiso
H02F H 0.943858 0.649613 0.570997 0.0970 Uiso
C02S C 0.7581(3) 0.7553(2) 0.8361(2) 0.0441 Uani
C02W C 0.8997(4) 0.9739(3) 0.7471(3) 0.0614 Uani
H02W H 0.925527 1.008551 0.745506 0.0740 Uiso
C02Z C 0.8692(3) 0.5648(3) 0.9843(3) 0.0612 Uani
H02I H 0.838770 0.553964 1.011317 0.0920 Uiso
H02J H 0.894206 0.600086 1.001142 0.0920 Uiso
H02L H 0.897689 0.530432 0.973301 0.0920 Uiso
C030 C 0.8070(3) 0.8351(3) 0.6024(3) 0.0578 Uani
H030 H 0.817635 0.874615 0.620455 0.0690 Uiso
C036 C 0.8227(3) 0.8707(3) 0.7521(3) 0.0552 Uani
H036 H 0.796733 0.836364 0.754740 0.0660 Uiso
C037 C 0.9633(3) 0.5673(3) 0.5994(3) 0.0622 Uani
C038 C 0.8331(3) 0.5804(3) 0.9325(2) 0.0514 Uani
C03A C 0.9699(3) 0.7900(3) 0.6466(3) 0.0538 Uani
C03D C 0.6668(3) 0.6848(3) 0.1298(2) 0.0464 Uani
H03D H 0.682111 0.702006 0.099033 0.0560 Uiso
C03E C 0.7030(3) 0.7607(3) 0.4802(2) 0.0471 Uani
C03F C 0.9127(4) 0.8316(3) 0.9097(3) 0.0602 Uani
C03G C 0.5540(3) 0.6941(3) 0.0875(3) 0.0475 Uani
C03I C 0.7639(3) 0.8276(3) 0.5564(3) 0.0574 Uani
C03K C 0.8465(3) 0.5590(3) 0.6298(2) 0.0505 Uani
H03K H 0.839120 0.536607 0.593870 0.0610 Uiso
C03N C 1.0610(3) 0.6054(3) 0.8593(3) 0.0533 Uani
C03O C 0.7834(3) 0.6907(4) 0.1699(3) 0.0655 Uani
C03P C 0.4785(3) 0.7245(3) 0.3611(2) 0.0478 Uani
C03R C 0.7274(3) 0.5406(3) 0.6503(3) 0.0609 Uani
C03V C 0.7929(3) 0.5236(4) 0.9061(3) 0.0738 Uani
H03A H 0.821425 0.489657 0.893943 0.1100 Uiso
H03B H 0.768521 0.533724 0.874073 0.1100 Uiso
H03C H 0.763710 0.512155 0.933811 0.1100 Uiso
C03W C 0.8063(4) 0.9283(3) 0.7799(3) 0.0684 Uani
H03W H 0.768686 0.932816 0.801136 0.0820 Uiso
C03Y C 0.6307(5) 0.8493(4) 0.2356(4) 0.0887 Uani
H03Y H 0.667032 0.849984 0.213039 0.1060 Uiso
C040 C 0.6840(3) 0.7654(3) 0.8427(3) 0.0558 Uani
C041 C 0.6723(3) 0.8119(3) 0.4608(3) 0.0536 Uani
C043 C 0.6793(4) 0.5937(4) 0.6549(4) 0.0825 Uani
H04A H 0.681749 0.616842 0.692465 0.1240 Uiso
H04B H 0.636231 0.577492 0.647657 0.1240 Uiso
H04C H 0.689472 0.620465 0.627670 0.1240 Uiso
C045 C 0.6187(4) 0.8016(4) 0.2645(4) 0.0833 Uani
H045 H 0.650109 0.771003 0.264874 0.1000 Uiso
C048 C 1.0971(3) 0.6220(4) 0.8089(3) 0.0693 Uani
H04D H 1.083807 0.594798 0.775321 0.1040 Uiso
H04E H 1.142890 0.617561 0.815123 0.1040 Uiso
H04F H 1.087720 0.664060 0.804364 0.1040 Uiso
C049 C 0.8034(4) 0.7142(4) 0.1162(3) 0.0777 Uani
H04G H 0.795410 0.682678 0.084225 0.1160 Uiso
H04H H 0.848733 0.724355 0.118518 0.1160 Uiso
H04I H 0.778766 0.750550 0.111621 0.1160 Uiso
C04D C 0.4245(3) 0.4250(4) 0.1022(3) 0.0748 Uani
H04J H 0.379785 0.413096 0.103224 0.1120 Uiso
H04K H 0.451453 0.389095 0.101711 0.1120 Uiso
H04L H 0.431853 0.443569 0.068725 0.1120 Uiso
C04E C 0.4365(3) 0.6824(4) 0.3343(3) 0.0688 Uani
H04M H 0.447547 0.659144 0.299870 0.0830 Uiso
C04F C 0.5153(5) 0.8398(4) 0.2943(3) 0.1016 Uani
H04N H 0.475893 0.835918 0.312017 0.1220 Uiso
C04H C 0.5875(6) 0.8956(3) 0.2411(3) 0.0924 Uani
H04O H 0.598623 0.931450 0.226672 0.1110 Uiso
C04J C 0.9791(4) 0.8112(4) 0.5950(3) 0.0820 Uani
H04P H 0.944159 0.827230 0.576837 0.0990 Uiso
C04L C 0.9453(5) 0.7954(3) 0.9515(4) 0.1011 Uani
H04Q H 0.912987 0.777645 0.972863 0.1510 Uiso
H04R H 0.972706 0.822639 0.976949 0.1510 Uiso
H04S H 0.971063 0.762950 0.931373 0.1510 Uiso
C04N C 0.7885(4) 0.5217(5) 0.3416(3) 0.0882 Uani
C04Q C 0.4617(4) 0.7601(4) 0.4124(3) 0.0830 Uani
H04T H 0.490163 0.790010 0.430527 0.0990 Uiso
C04R C 0.3988(3) 0.5275(3) 0.1598(4) 0.0888 Uani
H04U H 0.402625 0.547414 0.126662 0.1330 Uiso
H04V H 0.412378 0.555630 0.192733 0.1330 Uiso
H04W H 0.354478 0.515670 0.163862 0.1330 Uiso
C04V C 0.7109(4) 0.4982(4) 0.6941(4) 0.0916 Uani
H04X H 0.742126 0.465396 0.692325 0.1370 Uiso
H04Y H 0.668403 0.480891 0.686078 0.1370 Uiso
HT H 0.711845 0.521897 0.731456 0.1370 Uiso
C052 C 1.0222(4) 0.7636(5) 0.6719(3) 0.0971 Uani
H052 H 1.016448 0.747475 0.705495 0.1170 Uiso
C053 C 1.0830(4) 0.6490(4) 0.9126(3) 0.0818 Uani
H05A H 1.069327 0.690493 0.909745 0.1230 Uiso
H05B H 1.129432 0.647934 0.916061 0.1230 Uiso
H05C H 1.064145 0.635863 0.945502 0.1230 Uiso
C056 C 0.5298(6) 0.8944(4) 0.2658(4) 0.1025 Uani
H056 H 0.500089 0.926363 0.265081 0.1230 Uiso
C057 C 0.9635(5) 0.4994(3) 0.5742(3) 0.1024 Uani
H05D H 0.928610 0.491207 0.547028 0.1540 Uiso
H05E H 0.958115 0.474446 0.603852 0.1540 Uiso
H05F H 1.004019 0.489348 0.555748 0.1540 Uiso
C05B C 0.7899(4) 0.6360(4) 0.9496(3) 0.0931 Uani
H05G H 0.757939 0.625839 0.975637 0.1400 Uiso
H05H H 0.768731 0.647310 0.916492 0.1400 Uiso
H05I H 0.815799 0.670177 0.967563 0.1400 Uiso
C05D C 0.5881(4) 0.7089(4) 0.0345(3) 0.0924 Uani
H05J H 0.615709 0.744406 0.044559 0.1380 Uiso
H05K H 0.556274 0.717714 0.006964 0.1380 Uiso
H05L H 0.613681 0.674029 0.018715 0.1380 Uiso
C05E C 0.5040(4) 0.6432(4) 0.0678(4) 0.0907 Uani
H05M H 0.525810 0.606602 0.050188 0.1360 Uiso
H05N H 0.474451 0.657262 0.040897 0.1360 Uiso
H05O H 0.480371 0.633765 0.099866 0.1360 Uiso
C05F C 0.8767(5) 0.8874(3) 0.9428(4) 0.0944 Uani
H05P H 0.852457 0.908286 0.916590 0.1420 Uiso
H05Q H 0.907621 0.915516 0.963088 0.1420 Uiso
H05R H 0.847663 0.872910 0.969104 0.1420 Uiso
C05G C 0.4287(4) 0.4376(4) 0.2063(4) 0.0916 Uani
H05S H 0.383499 0.427410 0.207686 0.1380 Uiso
H05T H 0.441055 0.464563 0.240334 0.1380 Uiso
H05U H 0.453943 0.400374 0.203146 0.1380 Uiso
C05J C 0.7989(5) 0.7374(6) 0.2198(4) 0.1481 Uani
H05W H 0.772652 0.773521 0.218737 0.2220 Uiso
H05X H 0.843880 0.748559 0.219299 0.2220 Uiso
H05Y H 0.790292 0.720325 0.253915 0.2220 Uiso
C05O C 0.5212(5) 0.7504(4) 0.1178(3) 0.1012 Uani
H05Z H 0.499664 0.739971 0.150559 0.1520 Uiso
H73 H 0.489918 0.765324 0.092763 0.1520 Uiso
H74 H 0.552902 0.782151 0.129439 0.1520 Uiso
C05P C 1.0388(5) 0.8087(5) 0.5705(5) 0.1082 Uani
H05 H 1.043649 0.822120 0.535548 0.1290 Uiso
C05T C 0.9633(4) 0.8579(4) 0.8728(4) 0.0973 Uani
H1 H 0.989041 0.824587 0.853894 0.1460 Uiso
H79 H 0.990895 0.886750 0.896346 0.1460 Uiso
H80 H 0.941636 0.878628 0.845026 0.1460 Uiso
C05U C 0.3761(4) 0.6735(5) 0.3580(4) 0.1040 Uani
H2 H 0.346894 0.644857 0.339118 0.1250 Uiso
C05V C 0.8218(4) 0.6296(5) 0.1734(5) 0.1347 Uani
H3 H 0.806399 0.610765 0.204708 0.2020 Uiso
H81 H 0.867116 0.638981 0.178954 0.2020 Uiso
H82 H 0.815480 0.601487 0.138789 0.2020 Uiso
C05W C 0.5477(9) 0.5729(8) 0.4459(7) 0.0942 Uani
H4 H 0.589100 0.585108 0.462975 0.1410 Uiso
H83 H 0.517843 0.566261 0.474933 0.1410 Uiso
H84 H 0.531561 0.605080 0.425970 0.1410 Uiso
C05Y C 1.0757(4) 0.5391(4) 0.8682(5) 0.1012 Uani
H5 H 1.054085 0.530110 0.901450 0.1520 Uiso
H87 H 1.121591 0.534243 0.872867 0.1520 Uiso
H88 H 1.060594 0.510992 0.835728 0.1520 Uiso
C05Z C 1.0906(5) 0.7871(6) 0.5965(4) 0.1220 Uani
H6 H 1.131535 0.789305 0.581182 0.1460 Uiso
C060 C 0.4919(7) 0.4934(8) 0.3767(6) 0.0773 Uani
H06A H 0.477435 0.522946 0.353080 0.1160 Uiso
H06B H 0.459754 0.489381 0.404675 0.1160 Uiso
H06C H 0.498351 0.453947 0.353729 0.1160 Uiso
C061 C 0.7224(5) 0.5029(5) 0.5910(4) 0.1087 Uani
H06D H 0.732039 0.529020 0.563091 0.1630 Uiso
H06E H 0.679220 0.486612 0.584502 0.1630 Uiso
H06F H 0.752748 0.469226 0.588062 0.1630 Uiso
C063 C 1.0829(4) 0.7611(7) 0.6473(4) 0.1392 Uani
H063 H 1.117671 0.742761 0.663656 0.1670 Uiso
C065 C 0.6465(7) 0.7196(6) 0.8000(7) 0.0865 Uani
H06G H 0.655111 0.727659 0.762313 0.1300 Uiso
H06H H 0.600899 0.724068 0.807138 0.1300 Uiso
H06I H 0.659648 0.678156 0.803717 0.1300 Uiso
C06A C 0.4020(5) 0.7503(5) 0.4364(4) 0.1130 Uani
H06J H 0.390667 0.773400 0.470786 0.1360 Uiso
C06D C 1.0293(4) 0.5830(6) 0.6287(4) 0.1181 Uani
H06K H 1.063333 0.569811 0.602669 0.1770 Uiso
H06L H 1.033368 0.562139 0.661328 0.1770 Uiso
H06M H 1.032383 0.626994 0.640368 0.1770 Uiso
C06F C 0.8172(5) 0.5933(9) 0.3456(6) 0.1061 Uani
H06N H 0.796227 0.619633 0.375807 0.1600 Uiso
H06O H 0.808858 0.608497 0.310375 0.1600 Uiso
H06P H 0.863060 0.593262 0.353010 0.1600 Uiso
C06G C 0.5804(7) 0.4608(8) 0.4356(6) 0.0945 Uani
H06Q H 0.587078 0.425064 0.407596 0.1420 Uiso
H06R H 0.549174 0.451232 0.462472 0.1420 Uiso
H06S H 0.620668 0.472615 0.454895 0.1420 Uiso
C06H C 0.3603(5) 0.7069(6) 0.4092(5) 0.1190 Uani
H06T H 0.320814 0.700000 0.425537 0.1430 Uiso
C06J C 0.6620(5) 0.7496(6) 0.9014(5) 0.0854 Uani
H06U H 0.676351 0.708667 0.905762 0.1280 Uiso
H06V H 0.615530 0.751327 0.903316 0.1280 Uiso
H06W H 0.680455 0.779069 0.931268 0.1280 Uiso
C06L C 0.6645(5) 0.8299(4) 0.8396(7) 0.0906 Uani
H06X H 0.688554 0.857501 0.867445 0.1360 Uiso
H06Y H 0.618967 0.834488 0.846945 0.1360 Uiso
H95 H 0.673176 0.839658 0.802449 0.1360 Uiso
C06M C 0.6894(8) 0.8676(5) 0.4910(6) 0.0687 Uani
H06Z H 0.670417 0.903166 0.481011 0.0820 Uiso
C06N C 0.7988(9) 0.5005(12) 0.4000(9) 0.1069 Uani
H06 H 0.844281 0.500710 0.409182 0.1580 Uiso
H96 H 0.781857 0.459328 0.398899 0.1580 Uiso
H97 H 0.776625 0.528266 0.428410 0.1580 Uiso
C06Q C 0.7330(8) 0.4807(10) 0.0768(8) 0.0744 Uani
H7 H 0.736542 0.524641 0.088192 0.1120 Uiso
H100 H 0.756369 0.469011 0.042307 0.1120 Uiso
H101 H 0.750964 0.459562 0.106044 0.1120 Uiso
C06R C 0.7327(8) 0.8741(5) 0.5349(6) 0.0741 Uani
H8 H 0.742000 0.914324 0.552016 0.0890 Uiso
C06S C 0.8156(9) 0.4853(10) 0.2938(7) 0.1071 Uani
H9 H 0.812546 0.507125 0.261698 0.1620 Uiso
H102 H 0.792304 0.446778 0.285595 0.1620 Uiso
H103 H 0.860294 0.477060 0.301565 0.1620 Uiso
C06T C 0.6606(8) 0.3914(6) 0.0569(6) 0.0642 Uani
H10 H 0.674371 0.375145 0.090434 0.0960 Uiso
H104 H 0.687726 0.375125 0.025824 0.0960 Uiso
H105 H 0.616425 0.379555 0.047894 0.0960 Uiso
C06Y C 0.6394(7) 0.4846(7) 0.0135(5) 0.0601 Uani
H11 H 0.595794 0.469707 0.006708 0.0900 Uiso
H108 H 0.665907 0.468042 -0.017948 0.0900 Uiso
H109 H 0.639777 0.529029 0.017540 0.0900 Uiso
Tb4 Tb 0.62505(2) 0.07929(2) 0.22937(2) 0.0310 Uani
Tb3 Tb 0.87957(2) 0.16808(2) 0.76094(2) 0.0288 Uani
P007 P 0.59752(8) 0.23628(6) 0.31705(6) 0.0417 Uani
P008 P 0.93498(8) 0.28248(6) 0.66567(6) 0.0424 Uani
O00A O 0.96640(16) 0.11878(15) 0.79389(15) 0.0366 Uani
O00B O 0.92208(16) 0.24693(15) 0.82580(14) 0.0373 Uani
O00D O 0.84541(16) 0.12778(16) 0.83936(15) 0.0390 Uani
O00F O 0.59870(17) 0.13769(17) 0.15842(15) 0.0400 Uani
O00J O 0.53078(17) 0.03049(16) 0.19267(15) 0.0390 Uani
O00K O 0.79279(18) 0.11764(17) 0.71337(16) 0.0458 Uani
O00N O 0.69945(18) 0.03610(17) 0.28512(15) 0.0428 Uani
O00O O 0.71811(17) 0.12778(16) 0.20825(15) 0.0405 Uani
O00R O 0.65569(17) 0.00189(17) 0.16071(15) 0.0408 Uani
O00S O 0.60202(19) 0.17312(16) 0.28401(16) 0.0441 Uani
O00T O 0.57203(18) 0.05372(17) 0.30955(15) 0.0420 Uani
O00U O 0.79747(17) 0.23712(16) 0.78409(16) 0.0434 Uani
O00W O 0.91716(18) 0.10281(16) 0.68053(15) 0.0397 Uani
O010 O 0.9177(2) 0.23458(17) 0.70141(16) 0.0475 Uani
C013 C 0.9827(2) 0.1008(2) 0.8406(2) 0.0359 Uani
C016 C 0.9000(3) 0.2919(2) 0.8595(2) 0.0373 Uani
C018 C 0.8735(3) 0.1105(2) 0.8819(2) 0.0364 Uani
C01C C 0.7374(3) 0.1541(2) 0.1670(2) 0.0388 Uani
C01D C 0.6287(3) -0.0294(2) 0.1174(2) 0.0376 Uani
C01F C 0.6964(3) 0.1729(2) 0.1255(2) 0.0398 Uani
H01F H 0.715037 0.191324 0.096827 0.0480 Uiso
C01G C 0.5621(3) -0.0338(2) 0.1091(2) 0.0372 Uani
H01G H 0.546806 -0.057172 0.075742 0.0450 Uiso
C01H C 0.7798(3) 0.0841(3) 0.6665(2) 0.0471 Uani
C01I C 0.9402(3) 0.0964(2) 0.8847(2) 0.0388 Uani
H01I H 0.956570 0.083567 0.917616 0.0470 Uiso
C01J C 0.6140(3) 0.2970(2) 0.2758(2) 0.0435 Uani
C01K C 0.8492(3) 0.2231(3) 0.5874(2) 0.0442 Uani
H01K H 0.858212 0.188988 0.605497 0.0530 Uiso
C01L C 0.7032(3) 0.0194(2) 0.3334(2) 0.0445 Uani
C01M C 0.8290(3) 0.1059(3) 0.9324(2) 0.0493 Uani
C01N C 0.5159(3) -0.0054(2) 0.1475(2) 0.0387 Uani
C01P C 0.5886(3) 0.0382(2) 0.3565(2) 0.0466 Uani
C01Q C 0.6755(3) 0.1956(3) 0.3986(2) 0.0436 Uani
H01Q H 0.658795 0.156672 0.384477 0.0520 Uiso
C01X C 0.9304(4) 0.3593(3) 0.7034(2) 0.0554 Uani
C020 C 0.8929(3) 0.0693(2) 0.6376(2) 0.0393 Uani
C023 C 0.6293(3) 0.1658(2) 0.1247(2) 0.0394 Uani
C026 C 0.4428(3) -0.0183(3) 0.1358(3) 0.0480 Uani
C029 C 0.6548(4) 0.3937(3) 0.2218(3) 0.0654 Uani
H029 H 0.670201 0.427031 0.205511 0.0780 Uiso
C02A C 0.9510(3) 0.3298(3) 0.8973(2) 0.0450 Uani
C02C C 0.8341(3) 0.3066(2) 0.8637(2) 0.0432 Uani
H02M H 0.821577 0.337530 0.892615 0.0520 Uiso
C02F C 1.0542(3) 0.0818(3) 0.8447(3) 0.0485 Uani
C02I C 0.6761(3) -0.0628(3) 0.0744(2) 0.0493 Uani
C02J C 0.5864(3) 0.1944(3) 0.0815(2) 0.0485 Uani
C02L C 0.6566(3) 0.2469(2) 0.3736(2) 0.0433 Uani
C02M C 0.8619(3) 0.0765(3) 0.9801(3) 0.0610 Uani
H02N H 0.896350 0.103021 0.996780 0.0920 Uiso
H02O H 0.879196 0.036847 0.964758 0.0920 Uiso
H02P H 0.830654 0.071405 1.008504 0.0920 Uiso
C02N C 0.5973(4) 0.3983(3) 0.2490(3) 0.0589 Uani
H02Q H 0.571871 0.433472 0.249204 0.0710 Uiso
C02O C 0.7859(3) 0.2776(3) 0.8273(2) 0.0449 Uani
C02P C 0.8629(4) 0.3303(3) 0.5805(3) 0.0590 Uani
H02R H 0.881131 0.368883 0.593680 0.0710 Uiso
C02Q C 0.8202(3) 0.3235(3) 0.5342(3) 0.0579 Uani
C02T C 0.6712(3) 0.2913(3) 0.2458(3) 0.0545 Uani
H02T H 0.696180 0.255584 0.244234 0.0650 Uiso
C02U C 0.7279(5) 0.3108(3) 0.4394(3) 0.0646 Uani
C02V C 0.6838(3) 0.3042(3) 0.3941(3) 0.0586 Uani
H02V H 0.672311 0.338689 0.377413 0.0700 Uiso
C02X C 0.8785(3) 0.2791(3) 0.6073(2) 0.0427 Uani
C02Y C 0.7709(3) -0.0043(3) 0.3490(3) 0.0614 Uani
C031 C 0.5766(4) 0.3496(3) 0.2767(3) 0.0593 Uani
H031 H 0.537520 0.352730 0.295812 0.0710 Uiso
C032 C 0.7460(3) 0.2594(3) 0.4657(2) 0.0507 Uani
C033 C 0.7185(3) 0.2017(3) 0.4441(2) 0.0474 Uani
H033 H 0.729516 0.166947 0.460581 0.0570 Uiso
C034 C 0.8266(3) 0.0598(2) 0.6284(2) 0.0445 Uani
H034 H 0.812971 0.035802 0.594748 0.0530 Uiso
C035 C 0.6512(3) 0.0206(2) 0.3699(2) 0.0452 Uani
H035 H 0.658643 0.009027 0.405515 0.0540 Uiso
C039 C 0.8067(3) 0.2161(3) 0.5412(2) 0.0473 Uani
H039 H 0.788102 0.177600 0.528529 0.0570 Uiso
C03B C 0.8119(3) 0.1653(3) 0.1674(3) 0.0475 Uani
C03C C 0.5347(3) 0.0409(3) 0.4008(3) 0.0601 Uani
C03H C 0.8738(4) 0.3735(3) 0.7338(3) 0.0688 Uani
H03H H 0.841800 0.343466 0.733332 0.0830 Uiso
C03J C 0.8336(3) 0.2017(3) 0.1210(3) 0.0662 Uani
H03E H 0.822483 0.178993 0.084489 0.1000 Uiso
H03F H 0.879643 0.207919 0.123787 0.1000 Uiso
H03G H 0.812207 0.241211 0.125516 0.1000 Uiso
C03L C 0.6907(4) 0.3397(3) 0.2181(3) 0.0710 Uani
H03L H 0.728366 0.335878 0.196904 0.0850 Uiso
C03M C 0.7136(3) 0.2940(3) 0.8350(3) 0.0684 Uani
C03Q C 0.4033(3) 0.0126(3) 0.1851(3) 0.0661 Uani
H03J H 0.416856 -0.002580 0.219241 0.0990 Uiso
H03M H 0.358182 0.003340 0.177811 0.0990 Uiso
H03N H 0.409766 0.056664 0.189531 0.0990 Uiso
C03S C 0.9423(3) 0.0420(3) 0.5928(3) 0.0567 Uani
C03T C 0.7916(3) 0.2670(3) 0.5136(2) 0.0510 Uani
C03U C 1.0141(3) 0.2679(3) 0.6359(3) 0.0548 Uani
C03X C 0.8317(3) 0.1996(4) 0.2242(3) 0.0727 Uani
H03O H 0.812096 0.239879 0.229369 0.1090 Uiso
H03P H 0.878055 0.203939 0.226031 0.1090 Uiso
H03Q H 0.817770 0.176921 0.253448 0.1090 Uiso
C03Z C 0.5502(4) 0.0910(3) 0.4506(3) 0.0717 Uani
H03R H 0.588608 0.079870 0.469926 0.1080 Uiso
H03S H 0.514597 0.095146 0.476328 0.1080 Uiso
H03T H 0.557210 0.129684 0.436846 0.1080 Uiso
C042 C 0.9101(6) 0.4763(3) 0.7625(4) 0.0979 Uani
H042 H 0.902326 0.516186 0.780855 0.1180 Uiso
C044 C 0.7131(4) -0.0133(4) 0.0501(3) 0.0879 Uani
H04Z H 0.683152 0.012881 0.033568 0.1320 Uiso
H H 0.741903 -0.032473 0.021468 0.1320 Uiso
HA H 0.737734 0.011126 0.079801 0.1320 Uiso
C046 C 0.9775(5) 0.4039(3) 0.7036(3) 0.0894 Uani
H046 H 1.015828 0.395064 0.684002 0.1070 Uiso
C047 C 0.8645(5) 0.4315(4) 0.7646(4) 0.0928 Uani
H047 H 0.827700 0.439865 0.786372 0.1110 Uiso
C04A C 0.4224(3) 0.0075(4) 0.0825(3) 0.0775 Uani
H04 H 0.430353 0.051379 0.087671 0.1160 Uiso
HB H 0.376996 -0.000226 0.075186 0.1160 Uiso
HC H 0.446824 -0.012240 0.050957 0.1160 Uiso
C04B C 0.7082(4) 0.0703(5) 0.6543(4) 0.0936 Uani
C04C C 0.9251(4) 0.3889(3) 0.9323(3) 0.0786 Uani
H14 H 0.889882 0.378557 0.955144 0.1180 Uiso
HD H 0.910041 0.416752 0.907326 0.1180 Uiso
HE H 0.959102 0.408476 0.956529 0.1180 Uiso
C04G C 1.0324(4) 0.2866(4) 0.5848(3) 0.0819 Uani
H15 H 1.003621 0.309174 0.565500 0.0990 Uiso
C04I C 0.8083(4) 0.1720(3) 0.9551(3) 0.0768 Uani
H16 H 0.778072 0.171263 0.985243 0.1150 Uiso
HF H 0.788151 0.190442 0.925081 0.1150 Uiso
HG H 0.845710 0.195960 0.969268 0.1150 Uiso
C04K C 0.7700(3) 0.0671(4) 0.9104(3) 0.0858 Uani
H17 H 0.783029 0.025104 0.898280 0.1290 Uiso
HH H 0.750704 0.083785 0.878995 0.1290 Uiso
HI H 0.738924 0.068140 0.940189 0.1290 Uiso
C04M C 0.8194(4) 0.0464(4) 0.3427(4) 0.0780 Uani
H18 H 0.862273 0.032501 0.350530 0.1170 Uiso
HJ H 0.809410 0.082756 0.369029 0.1170 Uiso
HK H 0.817073 0.055995 0.304712 0.1170 Uiso
C04O C 0.5501(4) 0.2481(4) 0.1150(3) 0.0906 Uani
H19 H 0.522823 0.232737 0.142091 0.1360 Uiso
HL H 0.523948 0.268222 0.089462 0.1360 Uiso
HM H 0.580662 0.277274 0.134474 0.1360 Uiso
C04P C 0.6242(4) 0.2176(5) 0.0348(4) 0.0950 Uani
H20 H 0.649112 0.253414 0.050481 0.1420 Uiso
HN H 0.594611 0.228521 0.006412 0.1420 Uiso
HO H 0.652795 0.185619 0.017929 0.1420 Uiso
C04S C 1.0710(4) 0.0526(4) 0.8969(3) 0.0798 Uani
H21 H 1.044224 0.016700 0.897664 0.1190 Uiso
HP H 1.063516 0.082022 0.930328 0.1190 Uiso
HQ H 1.115736 0.040604 0.895918 0.1190 Uiso
C04T C 0.9800(4) 0.2877(3) 0.9369(3) 0.0695 Uani
H22 H 1.010459 0.310790 0.962568 0.1040 Uiso
HR H 1.001719 0.253588 0.914849 0.1040 Uiso
HS H 0.946001 0.272166 0.958050 0.1040 Uiso
C04U C 0.9663(6) 0.4645(4) 0.7346(4) 0.1083 Uani
H23 H 0.997588 0.495345 0.735508 0.1300 Uiso
C04W C 0.8429(3) 0.1018(3) 0.1577(4) 0.0805 Uani
H24 H 0.828309 0.077884 0.185851 0.1210 Uiso
HU H 0.889226 0.106136 0.160434 0.1210 Uiso
HV H 0.830949 0.081046 0.120608 0.1210 Uiso
C04X C 0.6423(4) -0.1048(3) 0.0255(3) 0.0758 Uani
H25 H 0.618033 -0.136214 0.040356 0.1130 Uiso
HW H 0.674141 -0.123975 -0.000280 0.1130 Uiso
HX H 0.613371 -0.080489 0.005761 0.1130 Uiso
C04Y C 0.5205(3) 0.2484(3) 0.3496(3) 0.0639 Uani
C04Z C 0.6998(3) 0.3381(4) 0.8890(3) 0.0845 Uani
H26 H 0.718789 0.377817 0.886609 0.1270 Uiso
HY H 0.718189 0.321803 0.920986 0.1270 Uiso
HZ H 0.653825 0.342557 0.893514 0.1270 Uiso
C050 C 1.0684(4) 0.0328(4) 0.7940(3) 0.0897 Uani
H27 H 1.113309 0.021560 0.794801 0.1340 Uiso
H53 H 1.058711 0.049209 0.759566 0.1340 Uiso
H54 H 1.041999 -0.003110 0.795667 0.1340 Uiso
C051 C 0.7853(4) -0.0613(4) 0.3060(4) 0.0857 Uani
H28 H 0.777885 -0.051808 0.268291 0.1280 Uiso
H55 H 0.757294 -0.094673 0.312348 0.1280 Uiso
H56 H 0.829644 -0.073270 0.310119 0.1280 Uiso
C054 C 1.0572(4) 0.2351(5) 0.6637(3) 0.0875 Uani
H054 H 1.046162 0.222686 0.698059 0.1050 Uiso
C055 C 0.7216(4) -0.1025(4) 0.1048(3) 0.0957 Uani
H29 H 0.742464 -0.077050 0.136237 0.1430 Uiso
H57 H 0.753794 -0.120809 0.078896 0.1430 Uiso
H58 H 0.697212 -0.134609 0.118458 0.1430 Uiso
C058 C 0.4304(3) -0.0885(3) 0.1264(4) 0.0831 Uani
H30 H 0.455436 -0.107643 0.094948 0.1250 Uiso
H59 H 0.385151 -0.096350 0.118341 0.1250 Uiso
H60 H 0.442794 -0.105421 0.159939 0.1250 Uiso
C05A C 0.6925(4) 0.3230(5) 0.7848(4) 0.1152 Uani
H31 H 0.647537 0.334204 0.788260 0.1730 Uiso
H61 H 0.698293 0.294087 0.750785 0.1730 Uiso
H62 H 0.717998 0.359488 0.783029 0.1730 Uiso
C05C C 0.6767(3) 0.2334(4) 0.8359(5) 0.1095 Uani
H32 H 0.705068 0.203621 0.849421 0.1640 Uiso
H63 H 0.661597 0.217583 0.798282 0.1640 Uiso
H64 H 0.640395 0.240821 0.860705 0.1640 Uiso
C05H C 0.5363(5) 0.1466(4) 0.0553(4) 0.1037 Uani
H33 H 0.558113 0.111237 0.035389 0.1560 Uiso
H65 H 0.508846 0.164660 0.029279 0.1560 Uiso
H66 H 0.510503 0.133931 0.084778 0.1560 Uiso
C05K C 0.5284(5) -0.0218(4) 0.4216(4) 0.1088 Uani
H34 H 0.524459 -0.053994 0.389549 0.1630 Uiso
H67 H 0.490660 -0.021843 0.444645 0.1630 Uiso
H68 H 0.566251 -0.029123 0.443619 0.1630 Uiso
C05L C 0.4689(4) 0.0578(6) 0.3746(4) 0.1113 Uani
H35 H 0.471452 0.098855 0.364783 0.1670 Uiso
H69 H 0.435169 0.056227 0.401697 0.1670 Uiso
H70 H 0.459419 0.028764 0.341144 0.1670 Uiso
C05N C 1.0038(4) 0.3485(4) 0.8589(3) 0.0866 Uani
H37 H 0.985067 0.372550 0.832183 0.1300 Uiso
H71 H 1.023533 0.312011 0.838921 0.1300 Uiso
H72 H 1.036164 0.372860 0.881601 0.1300 Uiso
C05Q C 0.9537(7) 0.0875(6) 0.5543(5) 0.2063 Uani
H38 H 0.915946 0.112856 0.552690 0.3090 Uiso
H75 H 0.962606 0.066154 0.516987 0.3090 Uiso
H76 H 0.990143 0.113095 0.567941 0.3090 Uiso
C05R C 1.1171(4) 0.2204(6) 0.6407(4) 0.1107 Uani
H39 H 1.146170 0.197885 0.659812 0.1330 Uiso
C05S C 1.0942(4) 0.1375(4) 0.8405(6) 0.1390 Uani
H40 H 1.091473 0.165952 0.875168 0.2090 Uiso
H77 H 1.078330 0.157226 0.809489 0.2090 Uiso
H78 H 1.138467 0.125437 0.833973 0.2090 Uiso
C05X C 0.7762(5) -0.0212(5) 0.4090(3) 0.1058 Uani
H41 H 0.817182 -0.040772 0.413797 0.1590 Uiso
H85 H 0.741752 -0.049249 0.414586 0.1590 Uiso
H86 H 0.772885 0.015668 0.436241 0.1590 Uiso
C062 C 1.0922(4) 0.2720(5) 0.5631(4) 0.1074 Uani
H062 H 1.103951 0.285170 0.529281 0.1290 Uiso
C064 C 0.5127(5) 0.2816(4) 0.4033(4) 0.1060 Uani
H064 H 0.548446 0.299698 0.423391 0.1270 Uiso
C067 C 1.1347(4) 0.2384(6) 0.5902(4) 0.1181 Uani
H067 H 1.175084 0.227735 0.574802 0.1420 Uiso
C068 C 0.6960(11) 0.0326(12) 0.5965(8) 0.1210 Uani
H42 H 0.718871 0.051011 0.568362 0.1790 Uiso
H89 H 0.650433 0.031960 0.587855 0.1790 Uiso
H90 H 0.711123 -0.008975 0.596750 0.1790 Uiso
C069 C 0.4001(6) 0.2640(7) 0.3979(6) 0.1448 Uani
H069 H 0.359298 0.272215 0.413240 0.1740 Uiso
C06B C 0.4679(4) 0.2197(6) 0.3203(4) 0.1239 Uani
H43 H 0.472988 0.196071 0.284845 0.1490 Uiso
C06C C 0.8007(8) 0.3703(5) 0.5050(6) 0.0665 Uani
H44 H 0.817368 0.409876 0.516569 0.0800 Uiso
C06E C 1.0019(5) 0.0241(5) 0.6193(4) 0.1233 Uani
H45 H 1.021334 0.059892 0.641469 0.1850 Uiso
H91 H 1.031450 0.006773 0.590425 0.1850 Uiso
H92 H 0.992396 -0.006230 0.643396 0.1850 Uiso
C06I C 0.9157(6) -0.0197(6) 0.5604(6) 0.1905 Uani
H46 H 0.896120 -0.043193 0.586773 0.2860 Uiso
H93 H 0.950652 -0.043096 0.541658 0.2860 Uiso
H94 H 0.883931 -0.011210 0.532794 0.2860 Uiso
C06K C 0.4522(6) 0.2878(6) 0.4269(6) 0.1343 Uani
H47 H 0.447581 0.308959 0.463465 0.1610 Uiso
C06O C 0.7597(9) 0.3623(5) 0.4613(6) 0.0664 Uani
H48 H 0.752123 0.396922 0.443532 0.0800 Uiso
C06P C 0.6796(6) 0.1386(11) 0.6508(6) 0.1417 Uani
H49 H 0.693437 0.166478 0.683795 0.2130 Uiso
H98 H 0.633107 0.136770 0.649259 0.2130 Uiso
H99 H 0.695296 0.153042 0.617361 0.2130 Uiso
C06V C 0.6792(10) 0.0466(13) 0.7002(7) 0.1702 Uani
H50 H 0.696011 0.006011 0.702587 0.2580 Uiso
H106 H 0.633075 0.044122 0.694229 0.2580 Uiso
H107 H 0.688828 0.073617 0.734886 0.2580 Uiso
C06X C 0.4053(5) 0.2271(9) 0.3454(6) 0.1729 Uani
H51 H 0.369021 0.207815 0.327042 0.2070 Uiso
H02S H 0.810571 0.357838 0.516558 0.0700 Uiso
H02U H 0.730(10) 0.341(8) 0.445(8) 0.0780 Uiso
H03I H 0.745495 0.862368 0.544244 0.0690 Uiso
H041 H 0.681366 0.851774 0.479030 0.0640 Uiso
C059 C 0.7583(5) 0.6627(4) 0.5209(4) 0.0356 Uani
H059 H 0.774882 0.627523 0.533697 0.0430 Uiso
C05I C 0.7183(5) 0.6547(4) 0.4748(5) 0.0345 Uani
H05V H 0.710783 0.614268 0.457414 0.0420 Uiso
C05M C 0.7786(5) 0.1628(5) 0.5177(5) 0.0392 Uani
H36 H 0.787688 0.127697 0.534296 0.0470 Uiso
C066 C 0.7382(5) 0.1559(4) 0.4720(4) 0.0346 Uani
H066 H 0.722805 0.116181 0.458943 0.0420 Uiso
C0AA C 0.6858(12) 0.5282(9) 0.0463(8) 0.1219 Uani
H0AA H 0.647280 0.550464 0.038765 0.1800 Uiso
H0AB H 0.710618 0.519611 0.012312 0.1800 Uiso
H0AC H 0.711308 0.552844 0.075314 0.1800 Uiso
C06Z C 0.6336(9) 0.4209(10) 0.0205(6) 0.0885 Uani
H12 H 0.613941 0.387155 0.035758 0.1320 Uiso
H110 H 0.665218 0.404985 -0.007024 0.1320 Uiso
H111 H 0.600888 0.443068 0.002661 0.1320 Uiso
C06U C 0.7232(11) 0.4327(18) 0.0898(10) 0.1489 Uani
H13 H 0.744680 0.460968 0.118918 0.2210 Uiso
H112 H 0.752789 0.420345 0.059455 0.2210 Uiso
H113 H 0.709108 0.396859 0.105239 0.2210 Uiso
C06W C 0.6993(12) -0.0054(10) 0.6761(13) 0.0626 Uani
H52 H 0.715706 -0.036571 0.647106 0.0940 Uiso
H114 H 0.654348 -0.013315 0.681979 0.0940 Uiso
H115 H 0.723300 -0.006506 0.710808 0.0940 Uiso
C1AA C 0.6631(11) 0.1031(15) 0.6961(19) 0.1044 Uani
H1AA H 0.669792 0.089111 0.732151 0.1550 Uiso
H1AB H 0.619246 0.094635 0.683362 0.1550 Uiso
H1AC H 0.671134 0.146922 0.700086 0.1550 Uiso
C0 C 0.682(2) 0.0631(15) 0.594(2) 0.0640 Uani
H0A H 0.688993 0.100702 0.578712 0.0970 Uiso
H0B H 0.636079 0.054644 0.594220 0.0970 Uiso
H0C H 0.703371 0.029416 0.571524 0.0970 Uiso
C2AA C 0.7974(10) 0.4394(9) 0.3217(12) 0.0769 Uani
H2AA H 0.774138 0.426321 0.286831 0.1160 Uiso
H2AB H 0.780407 0.418374 0.351026 0.1160 Uiso
H2AC H 0.842523 0.429478 0.316729 0.1160 Uiso
C3AA C 0.8328(11) 0.5333(17) 0.2982(17) 0.1183 Uani
H3AA H 0.837183 0.577231 0.298594 0.1810 Uiso
H3AB H 0.816307 0.514591 0.261751 0.1810 Uiso
H3AC H 0.874339 0.515932 0.305165 0.1810 Uiso
C4AA C 0.8161(17) 0.5329(14) 0.3981(18) 0.0848 Uani
H4AA H 0.862437 0.529250 0.396221 0.1270 Uiso
H4AB H 0.799396 0.503040 0.420056 0.1270 Uiso
H4AC H 0.804903 0.573897 0.415779 0.1270 Uiso
C1 C 0.5049(19) 0.5742(14) 0.4165(17) 0.1066 Uani
H1A H 0.529223 0.612186 0.423705 0.1580 Uiso
H1B H 0.478320 0.570476 0.448570 0.1580 Uiso
H1C H 0.477805 0.574545 0.383411 0.1580 Uiso
C5AA C 0.516(2) 0.4617(15) 0.3904(13) 0.0930 Uani
H5AA H 0.497170 0.462731 0.353612 0.1400 Uiso
H5AB H 0.482943 0.460530 0.417743 0.1400 Uiso
H5AC H 0.543123 0.425525 0.389270 0.1400 Uiso
C6AA C 0.5858(12) 0.5170(18) 0.4650(9) 0.0855 Uani
H6AA H 0.610713 0.479966 0.466090 0.1300 Uiso
H6AB H 0.552449 0.519498 0.492905 0.1300 Uiso
H6AC H 0.613754 0.552526 0.473119 0.1300 Uiso
C2 C 0.6710(13) 0.8142(17) 0.8906(13) 0.0999 Uani
H2A H 0.683826 0.800137 0.925455 0.1470 Uiso
H2B H 0.625472 0.823502 0.891448 0.1470 Uiso
H2C H 0.695060 0.850821 0.886253 0.1470 Uiso
C3 C 0.6695(11) 0.7959(18) 0.7888(11) 0.1141 Uani
H3A H 0.671433 0.840149 0.798351 0.1740 Uiso
H3B H 0.626973 0.783790 0.774243 0.1740 Uiso
H3C H 0.701057 0.782430 0.760400 0.1740 Uiso
C4 C 0.655(2) 0.7006(13) 0.837(3) 0.1402 Uani
H4A H 0.648843 0.684752 0.797064 0.2110 Uiso
H4B H 0.613596 0.702419 0.855025 0.2110 Uiso
H4C H 0.683370 0.673838 0.853814 0.2110 Uiso
loop_
_atom_site_aniso_label
_atom_site_aniso_U_11
_atom_site_aniso_U_22
_atom_site_aniso_U_33
_atom_site_aniso_U_23
_atom_site_aniso_U_13
_atom_site_aniso_U_12
Tb1 0.03067(12) 0.02738(12) 0.02866(13) 0.00562(9) 0.00175(9) -0.00382(9)
Tb2 0.03918(14) 0.02740(13) 0.02894(13) 0.00247(10) 0.00393(10) 0.00554(10)
P005 0.0471(8) 0.0244(6) 0.0353(7) 0.0026(5) -0.0015(6) 0.0017(5)
P006 0.0560(9) 0.0333(7) 0.0319(7) 0.0092(6) -0.0029(6) -0.0033(6)
O009 0.0355(18) 0.0252(17) 0.0378(19) 0.0010(15) 0.0032(15) -0.0043(14)
O00C 0.044(2) 0.037(2) 0.037(2) 0.0111(16) 0.0091(16) 0.0058(16)
O00E 0.050(2) 0.0327(19) 0.0360(19) 0.0159(16) -0.0055(16) -0.0067(16)
O00G 0.0369(19) 0.040(2) 0.0353(19) 0.0017(16) 0.0055(16) -0.0059(15)
O00H 0.043(2) 0.044(2) 0.049(2) 0.0179(18) -0.0041(17) -0.0148(17)
O00I 0.040(2) 0.043(2) 0.042(2) 0.0155(17) 0.0107(16) 0.0079(16)
O00L 0.050(2) 0.037(2) 0.041(2) -0.0075(17) 0.0095(17) -0.0030(16)
O00M 0.040(2) 0.059(2) 0.038(2) 0.0144(18) 0.0022(17) 0.0067(18)
O00P 0.054(2) 0.039(2) 0.041(2) 0.0052(17) 0.0146(18) 0.0131(17)
O00Q 0.054(2) 0.0235(18) 0.046(2) -0.0010(16) 0.0009(18) 0.0043(16)
O00V 0.045(2) 0.042(2) 0.054(2) -0.0132(18) -0.0001(18) 0.0133(17)
O00X 0.054(2) 0.039(2) 0.043(2) -0.0047(17) -0.0088(18) 0.0062(18)
O00Y 0.060(2) 0.035(2) 0.037(2) 0.0119(16) -0.0092(18) 0.0092(17)
O00Z 0.038(2) 0.058(2) 0.046(2) 0.0194(19) 0.0069(17) -0.0004(18)
C011 0.064(4) 0.032(3) 0.029(3) 0.014(2) -0.007(3) -0.003(2)
C012 0.039(3) 0.028(3) 0.039(3) 0.011(2) 0.000(2) -0.001(2)
C014 0.046(3) 0.037(3) 0.042(3) 0.007(2) -0.002(3) 0.000(2)
C015 0.046(3) 0.029(3) 0.040(3) 0.007(2) 0.001(2) 0.003(2)
C017 0.048(3) 0.033(3) 0.032(3) 0.000(2) -0.005(2) -0.008(2)
C019 0.046(3) 0.034(3) 0.036(3) 0.010(2) 0.009(2) -0.001(2)
C01A 0.058(3) 0.022(2) 0.032(3) 0.002(2) 0.009(2) -0.003(2)
C01B 0.066(4) 0.026(3) 0.046(3) 0.003(2) -0.004(3) -0.004(2)
C01E 0.073(4) 0.035(3) 0.033(3) 0.007(2) 0.009(3) 0.025(3)
C01O 0.085(4) 0.029(3) 0.035(3) 0.004(2) -0.015(3) -0.003(3)
C01R 0.069(4) 0.052(4) 0.039(3) 0.010(3) 0.011(3) -0.014(3)
C01S 0.042(3) 0.045(3) 0.052(3) 0.016(3) -0.003(3) 0.000(2)
C01T 0.058(4) 0.036(3) 0.032(3) 0.008(2) 0.001(3) 0.002(2)
C01U 0.069(4) 0.036(3) 0.031(3) 0.006(2) -0.004(3) 0.007(3)
C01V 0.051(3) 0.024(3) 0.039(3) 0.003(2) 0.001(2) -0.004(2)
C01W 0.045(3) 0.048(3) 0.046(3) 0.008(3) -0.001(3) 0.013(3)
C01Y 0.041(3) 0.032(3) 0.038(3) 0.005(2) 0.004(2) 0.006(2)
C01Z 0.039(3) 0.044(3) 0.056(4) -0.005(3) -0.001(3) -0.008(2)
C021 0.045(3) 0.040(3) 0.053(3) 0.013(3) 0.006(3) -0.011(2)
C022 0.051(3) 0.034(3) 0.035(3) 0.006(2) 0.011(3) -0.004(2)
C024 0.062(4) 0.060(4) 0.041(3) 0.002(3) 0.013(3) -0.003(3)
C025 0.050(3) 0.040(3) 0.038(3) 0.006(2) -0.001(2) -0.006(2)
C027 0.055(4) 0.055(4) 0.036(3) 0.008(3) -0.003(3) -0.004(3)
C028 0.045(3) 0.043(3) 0.040(3) 0.007(2) 0.001(3) 0.004(2)
C02B 0.081(5) 0.041(3) 0.043(3) 0.010(3) -0.009(3) -0.011(3)
C02D 0.042(3) 0.040(3) 0.039(3) 0.010(2) 0.000(2) -0.001(2)
C02E 0.065(4) 0.036(3) 0.032(3) -0.008(2) 0.001(3) 0.012(3)
C02G 0.068(4) 0.038(3) 0.045(3) 0.008(3) -0.013(3) -0.003(3)
C02H 0.047(3) 0.043(3) 0.039(3) 0.002(2) -0.004(3) -0.003(2)
C02K 0.126(7) 0.028(3) 0.048(4) 0.002(3) 0.001(4) 0.007(4)
C02R 0.081(5) 0.052(4) 0.062(4) 0.013(3) 0.028(4) 0.012(3)
C02S 0.052(3) 0.036(3) 0.044(3) 0.004(2) 0.011(3) 0.013(2)
C02W 0.107(6) 0.026(3) 0.053(4) 0.012(3) -0.004(4) -0.005(3)
C02Z 0.065(4) 0.079(5) 0.044(3) 0.023(3) 0.010(3) -0.008(4)
C030 0.080(5) 0.044(4) 0.049(4) 0.007(3) -0.015(3) 0.005(3)
C036 0.081(5) 0.032(3) 0.054(4) 0.010(3) 0.011(3) 0.003(3)
C037 0.071(4) 0.072(5) 0.043(3) 0.005(3) 0.015(3) 0.036(4)
C038 0.047(3) 0.069(4) 0.043(3) 0.023(3) 0.009(3) -0.002(3)
C03A 0.058(4) 0.053(4) 0.047(4) -0.004(3) -0.003(3) -0.001(3)
C03D 0.054(3) 0.044(3) 0.046(3) 0.022(3) 0.006(3) -0.008(3)
C03E 0.046(3) 0.059(4) 0.039(3) 0.016(3) 0.000(3) -0.002(3)
C03F 0.095(5) 0.037(3) 0.044(3) -0.007(3) -0.025(3) 0.008(3)
C03G 0.056(4) 0.037(3) 0.053(3) 0.019(3) -0.002(3) 0.000(3)
C03I 0.075(4) 0.051(4) 0.049(4) 0.018(3) -0.017(3) 0.004(3)
C03K 0.085(5) 0.035(3) 0.028(3) -0.007(2) -0.003(3) 0.014(3)
C03N 0.040(3) 0.069(4) 0.053(4) 0.016(3) 0.003(3) 0.001(3)
C03O 0.041(3) 0.087(5) 0.074(5) 0.030(4) 0.006(3) -0.018(3)
C03P 0.047(3) 0.049(3) 0.047(3) 0.006(3) -0.003(3) 0.010(3)
C03R 0.065(4) 0.051(4) 0.063(4) -0.003(3) -0.005(3) -0.008(3)
C03V 0.065(4) 0.099(6) 0.063(4) 0.030(4) 0.005(4) -0.033(4)
C03W 0.106(6) 0.033(3) 0.066(4) 0.005(3) 0.018(4) 0.005(3)
C03Y 0.126(7) 0.060(4) 0.085(6) 0.028(4) -0.011(5) -0.033(4)
C040 0.045(3) 0.049(4) 0.072(4) 0.003(3) 0.014(3) 0.015(3)
C041 0.074(4) 0.037(3) 0.048(3) 0.002(3) -0.017(3) -0.002(3)
C043 0.072(5) 0.078(5) 0.096(6) 0.010(5) -0.023(5) -0.010(4)
C045 0.092(5) 0.075(5) 0.093(6) 0.048(5) -0.015(4) -0.027(4)
C048 0.041(3) 0.107(6) 0.059(4) 0.008(4) 0.013(3) -0.001(4)
C049 0.062(4) 0.088(5) 0.088(5) 0.027(4) 0.020(4) -0.027(4)
C04D 0.057(4) 0.079(5) 0.081(5) -0.012(4) -0.006(4) -0.027(4)
C04E 0.052(4) 0.083(5) 0.065(4) -0.010(4) -0.001(3) -0.007(4)
C04F 0.172(8) 0.083(5) 0.056(4) 0.029(4) 0.022(5) 0.067(5)
C04H 0.177(8) 0.034(4) 0.060(5) -0.012(3) -0.014(5) -0.017(4)
C04J 0.093(6) 0.083(5) 0.079(5) 0.038(4) 0.035(5) 0.017(5)
C04L 0.160(9) 0.053(5) 0.086(6) 0.004(4) -0.078(6) 0.010(5)
C04N 0.052(4) 0.163(9) 0.053(4) 0.027(5) -0.001(4) 0.034(5)
C04Q 0.081(5) 0.088(6) 0.072(5) -0.017(4) 0.020(4) 0.002(4)
C04R 0.041(4) 0.052(4) 0.168(9) -0.001(5) -0.009(5) 0.002(3)
C04V 0.095(6) 0.066(5) 0.116(7) 0.021(5) -0.001(5) -0.026(4)
C052 0.059(5) 0.175(10) 0.053(4) 0.003(5) -0.006(4) -0.006(5)
C053 0.058(4) 0.124(7) 0.059(4) -0.001(4) -0.002(4) -0.023(4)
C056 0.180(9) 0.051(4) 0.075(5) 0.004(4) 0.002(5) 0.047(5)
C057 0.173(9) 0.057(5) 0.080(5) 0.012(4) 0.077(6) 0.054(5)
C05B 0.091(6) 0.122(7) 0.077(5) 0.045(5) 0.050(5) 0.042(5)
C05D 0.108(7) 0.108(7) 0.074(5) 0.057(5) -0.012(5) 0.001(5)
C05E 0.103(6) 0.081(6) 0.094(6) 0.039(5) -0.060(5) -0.027(5)
C05F 0.130(8) 0.052(5) 0.088(6) -0.030(4) -0.036(5) 0.020(5)
C05G 0.068(5) 0.110(7) 0.105(6) 0.042(5) 0.008(5) -0.044(5)
C05J 0.104(7) 0.260(15) 0.072(6) -0.003(8) 0.002(5) -0.127(9)
C05O 0.126(8) 0.098(7) 0.075(5) 0.000(5) -0.025(5) 0.070(6)
C05P 0.104(8) 0.120(8) 0.104(7) 0.023(6) 0.052(7) -0.007(6)
C05T 0.098(7) 0.103(7) 0.087(6) 0.003(5) -0.015(5) -0.047(5)
C05U 0.058(5) 0.147(9) 0.101(7) -0.002(6) 0.005(5) -0.030(5)
C05V 0.045(5) 0.168(11) 0.220(13) 0.123(10) 0.021(6) 0.014(6)
C05W 0.108(13) 0.088(11) 0.076(10) -0.029(9) 0.056(9) -0.036(10)
C05Y 0.049(4) 0.077(6) 0.187(10) 0.050(6) 0.004(5) 0.015(4)
C05Z 0.067(6) 0.202(12) 0.080(7) -0.038(7) 0.028(5) -0.042(7)
C060 0.082(10) 0.087(11) 0.063(8) 0.008(7) 0.038(7) -0.029(8)
C061 0.107(7) 0.116(8) 0.086(6) -0.040(6) -0.018(5) -0.032(6)
C063 0.056(5) 0.271(16) 0.077(7) -0.019(8) -0.010(5) 0.002(7)
C065 0.048(6) 0.069(8) 0.133(12) -0.019(8) 0.021(8) 0.008(6)
C06A 0.075(6) 0.146(9) 0.105(7) -0.028(7) 0.036(6) 0.010(6)
C06D 0.063(5) 0.218(12) 0.071(5) 0.011(6) 0.028(4) 0.054(7)
C06F 0.029(6) 0.21(2) 0.070(9) -0.009(10) -0.010(6) -0.013(8)
C06G 0.114(11) 0.108(12) 0.077(10) 0.063(9) 0.025(8) -0.009(9)
C06H 0.066(6) 0.184(11) 0.100(7) -0.006(7) 0.033(5) -0.009(7)
C06J 0.079(8) 0.076(8) 0.107(9) 0.028(7) 0.050(7) 0.007(6)
C06L 0.053(6) 0.050(6) 0.177(16) 0.040(8) 0.036(8) 0.020(5)
C06M 0.114(12) 0.021(6) 0.069(9) 0.004(6) -0.039(8) 0.007(6)
C06N 0.061(12) 0.19(2) 0.075(11) 0.038(16) -0.009(9) 0.063(14)
C06Q 0.041(8) 0.121(17) 0.056(9) -0.006(10) 0.013(7) 0.003(10)
C06R 0.135(13) 0.012(5) 0.073(9) 0.005(5) -0.065(9) 0.000(6)
C06S 0.079(13) 0.15(2) 0.084(10) -0.010(13) 0.000(9) 0.068(14)
C06T 0.087(11) 0.045(7) 0.058(9) -0.004(6) 0.030(8) 0.014(7)
C06Y 0.070(9) 0.068(10) 0.044(7) 0.013(7) 0.012(6) -0.001(7)
Tb4 0.03673(14) 0.02880(13) 0.02780(12) 0.00505(9) -0.00128(10) -0.00607(9)
Tb3 0.02981(13) 0.02758(12) 0.02906(12) 0.00406(9) 0.00404(9) 0.00495(9)
P007 0.0576(9) 0.0288(7) 0.0385(8) 0.0045(6) 0.0013(7) 0.0088(6)
P008 0.0641(10) 0.0331(7) 0.0316(7) 0.0101(6) -0.0005(7) -0.0051(6)
O00A 0.0365(19) 0.0318(19) 0.044(2) 0.0127(16) 0.0077(16) 0.0098(15)
O00B 0.0381(19) 0.0329(19) 0.0383(19) -0.0028(15) -0.0029(16) 0.0078(15)
O00D 0.0340(19) 0.041(2) 0.044(2) 0.0125(17) 0.0077(16) 0.0070(15)
O00F 0.037(2) 0.052(2) 0.0348(19) 0.0197(17) -0.0055(16) -0.0004(17)
O00J 0.0369(19) 0.0325(19) 0.044(2) -0.0065(16) 0.0052(16) -0.0026(15)
O00K 0.041(2) 0.044(2) 0.047(2) -0.0115(18) 0.0061(17) -0.0036(17)
O00N 0.051(2) 0.045(2) 0.035(2) 0.0143(17) 0.0007(17) 0.0059(17)
O00O 0.040(2) 0.039(2) 0.045(2) 0.0152(17) -0.0083(17) -0.0086(16)
O00R 0.0355(19) 0.043(2) 0.040(2) -0.0067(17) -0.0009(16) -0.0012(16)
O00S 0.059(2) 0.0255(18) 0.048(2) 0.0062(16) -0.0010(19) -0.0001(16)
O00T 0.054(2) 0.036(2) 0.038(2) 0.0115(16) 0.0077(17) -0.0023(17)
O00U 0.037(2) 0.038(2) 0.050(2) -0.0105(17) -0.0043(17) 0.0160(16)
O00W 0.046(2) 0.0336(19) 0.039(2) 0.0026(16) 0.0124(17) 0.0076(16)
O010 0.071(3) 0.033(2) 0.041(2) 0.0140(17) 0.0032(19) -0.0004(18)
C013 0.038(3) 0.023(2) 0.047(3) 0.006(2) 0.000(2) 0.004(2)
C016 0.049(3) 0.033(3) 0.031(3) 0.008(2) 0.000(2) 0.004(2)
C018 0.050(3) 0.026(3) 0.034(3) 0.006(2) 0.008(2) -0.001(2)
C01C 0.046(3) 0.025(3) 0.045(3) 0.004(2) 0.002(2) -0.006(2)
C01D 0.048(3) 0.029(3) 0.037(3) 0.009(2) -0.002(2) 0.005(2)
C01F 0.051(3) 0.034(3) 0.036(3) 0.010(2) 0.003(2) -0.003(2)
C01G 0.048(3) 0.032(3) 0.030(3) 0.000(2) -0.008(2) -0.003(2)
C01H 0.050(3) 0.044(3) 0.046(3) 0.002(3) 0.003(3) -0.007(3)
C01I 0.045(3) 0.030(3) 0.042(3) 0.008(2) -0.002(2) 0.000(2)
C01J 0.068(4) 0.024(3) 0.036(3) -0.003(2) -0.008(3) 0.007(2)
C01K 0.052(3) 0.043(3) 0.038(3) 0.007(2) 0.006(3) 0.002(3)
C01L 0.060(4) 0.029(3) 0.044(3) 0.005(2) -0.009(3) -0.001(2)
C01M 0.053(4) 0.058(4) 0.039(3) 0.013(3) 0.014(3) 0.000(3)
C01N 0.041(3) 0.033(3) 0.043(3) 0.009(2) -0.003(2) -0.003(2)
C01P 0.071(4) 0.035(3) 0.034(3) 0.005(2) 0.005(3) -0.026(3)
C01Q 0.053(3) 0.039(3) 0.039(3) 0.006(2) 0.004(3) 0.006(2)
C01X 0.092(4) 0.038(3) 0.038(3) 0.013(3) -0.012(3) -0.002(3)
C020 0.059(4) 0.026(3) 0.034(3) 0.007(2) 0.010(3) 0.014(2)
C023 0.050(3) 0.032(3) 0.035(3) 0.002(2) -0.006(2) -0.003(2)
C026 0.037(3) 0.049(3) 0.056(4) 0.002(3) -0.006(3) -0.006(2)
C029 0.114(6) 0.031(3) 0.052(4) 0.010(3) -0.013(4) -0.003(3)
C02A 0.054(3) 0.042(3) 0.037(3) 0.000(2) -0.011(3) 0.003(3)
C02C 0.055(3) 0.034(3) 0.038(3) -0.004(2) 0.003(3) 0.005(2)
C02F 0.038(3) 0.051(4) 0.059(4) 0.017(3) -0.005(3) 0.010(3)
C02I 0.049(3) 0.054(4) 0.043(3) 0.000(3) 0.007(3) 0.010(3)
C02J 0.062(4) 0.045(3) 0.042(3) 0.019(3) -0.011(3) -0.004(3)
C02L 0.060(4) 0.035(3) 0.034(3) 0.002(2) -0.001(3) 0.006(3)
C02M 0.079(5) 0.065(4) 0.043(3) 0.020(3) 0.014(3) -0.002(4)
C02N 0.091(5) 0.027(3) 0.058(4) 0.006(3) -0.018(4) 0.005(3)
C02O 0.042(3) 0.038(3) 0.053(3) 0.001(3) 0.000(3) 0.018(2)
C02P 0.089(5) 0.047(4) 0.042(3) 0.011(3) -0.008(3) -0.009(3)
C02Q 0.081(5) 0.052(4) 0.043(3) 0.016(3) -0.011(3) 0.002(3)
C02T 0.082(5) 0.028(3) 0.053(4) 0.003(3) 0.010(3) 0.007(3)
C02U 0.101(6) 0.049(4) 0.042(4) 0.002(3) -0.012(4) -0.011(4)
C02V 0.089(5) 0.042(4) 0.045(3) 0.008(3) -0.013(3) 0.008(3)
C02X 0.056(3) 0.040(3) 0.033(3) 0.008(2) 0.001(3) -0.005(3)
C02Y 0.069(4) 0.063(4) 0.055(4) 0.019(3) -0.008(3) 0.014(3)
C031 0.077(5) 0.045(4) 0.056(4) 0.009(3) -0.007(3) 0.016(3)
C032 0.062(4) 0.054(4) 0.036(3) 0.006(3) -0.001(3) 0.003(3)
C033 0.052(3) 0.052(4) 0.040(3) 0.013(3) 0.001(3) 0.007(3)
C034 0.066(4) 0.032(3) 0.033(3) -0.004(2) 0.001(3) -0.006(3)
C035 0.070(4) 0.035(3) 0.032(3) 0.010(2) -0.005(3) -0.015(3)
C039 0.048(3) 0.048(3) 0.045(3) 0.004(3) 0.003(3) -0.001(3)
C03B 0.044(3) 0.044(3) 0.057(4) 0.015(3) 0.004(3) -0.007(3)
C03C 0.072(4) 0.066(4) 0.043(3) 0.009(3) 0.014(3) -0.027(3)
C03H 0.082(5) 0.046(3) 0.076(5) 0.002(3) -0.014(4) 0.015(3)
C03J 0.048(4) 0.075(5) 0.082(5) 0.032(4) 0.012(3) -0.006(3)
C03L 0.119(6) 0.034(3) 0.063(4) 0.016(3) 0.010(4) -0.008(4)
C03M 0.047(4) 0.070(5) 0.078(5) -0.022(4) -0.005(3) 0.023(3)
C03Q 0.040(3) 0.076(5) 0.079(5) 0.000(4) 0.003(3) 0.000(3)
C03S 0.074(4) 0.055(4) 0.041(3) 0.005(3) 0.013(3) 0.027(3)
C03T 0.055(4) 0.059(4) 0.039(3) 0.007(3) 0.000(3) 0.008(3)
C03U 0.055(4) 0.068(4) 0.043(3) 0.014(3) -0.002(3) -0.015(3)
C03X 0.047(4) 0.096(6) 0.073(5) 0.006(4) -0.005(3) -0.024(4)
C03Z 0.092(5) 0.059(4) 0.062(4) -0.001(3) 0.026(4) -0.018(4)
C042 0.204(9) 0.029(3) 0.064(5) 0.019(3) -0.011(5) 0.010(4)
C044 0.088(6) 0.092(6) 0.079(5) -0.007(5) 0.044(5) -0.019(5)
C046 0.155(7) 0.064(4) 0.050(4) 0.010(3) 0.011(4) -0.047(4)
C047 0.148(7) 0.050(4) 0.075(5) -0.006(4) -0.029(5) 0.017(4)
C04A 0.056(4) 0.094(6) 0.083(5) 0.017(5) -0.017(4) -0.012(4)
C04B 0.049(4) 0.153(9) 0.067(5) -0.022(5) -0.009(4) -0.034(5)
C04C 0.099(6) 0.047(4) 0.081(5) -0.017(4) -0.029(5) 0.003(4)
C04G 0.072(5) 0.122(7) 0.061(5) 0.043(5) 0.019(4) 0.008(5)
C04I 0.097(6) 0.074(5) 0.063(4) 0.018(4) 0.040(4) 0.025(4)
C04K 0.061(5) 0.134(7) 0.069(5) 0.035(5) 0.020(4) -0.030(5)
C04M 0.061(5) 0.088(6) 0.086(6) 0.018(5) -0.022(4) 0.003(4)
C04O 0.117(7) 0.089(6) 0.065(5) 0.011(4) -0.024(5) 0.045(5)
C04P 0.075(5) 0.141(8) 0.088(6) 0.081(6) -0.006(4) 0.009(5)
C04S 0.065(5) 0.105(6) 0.070(5) 0.016(4) -0.006(4) 0.030(4)
C04T 0.088(5) 0.050(4) 0.069(5) 0.007(3) -0.035(4) 0.007(4)
C04U 0.206(9) 0.059(4) 0.062(5) 0.016(4) -0.001(5) -0.056(5)
C04W 0.053(4) 0.058(4) 0.137(7) 0.035(5) 0.014(4) 0.009(3)
C04X 0.090(6) 0.065(5) 0.064(5) -0.020(4) 0.021(4) 0.008(4)
C04Y 0.062(4) 0.070(4) 0.065(4) 0.027(3) 0.011(3) 0.018(3)
C04Z 0.057(4) 0.101(6) 0.086(5) -0.019(5) 0.015(4) 0.038(4)
C050 0.069(5) 0.122(7) 0.079(5) 0.017(5) 0.012(4) 0.058(5)
C051 0.098(6) 0.062(5) 0.096(6) 0.007(4) 0.006(5) 0.033(4)
C054 0.058(5) 0.148(8) 0.064(5) 0.041(5) -0.004(4) 0.008(5)
C055 0.086(6) 0.122(7) 0.076(5) 0.003(5) 0.016(4) 0.063(5)
C058 0.055(4) 0.049(4) 0.141(8) 0.001(4) -0.014(5) -0.018(3)
C05A 0.095(7) 0.151(9) 0.089(6) -0.015(6) -0.021(5) 0.080(7)
C05C 0.033(4) 0.107(7) 0.176(10) -0.023(7) 0.022(5) 0.002(4)
C05H 0.130(8) 0.087(6) 0.097(7) 0.031(5) -0.074(6) -0.023(6)
C05K 0.183(10) 0.062(5) 0.085(6) 0.016(4) 0.066(6) -0.041(6)
C05L 0.061(5) 0.200(11) 0.080(6) 0.042(7) 0.024(4) -0.032(6)
C05N 0.082(5) 0.111(7) 0.064(5) 0.004(4) -0.004(4) -0.049(5)
C05Q 0.261(15) 0.219(14) 0.183(11) 0.157(11) 0.192(12) 0.185(13)
C05R 0.060(5) 0.188(11) 0.092(7) 0.047(7) -0.005(5) 0.015(6)
C05S 0.035(4) 0.062(5) 0.328(17) 0.058(8) -0.025(7) -0.001(4)
C05X 0.109(7) 0.143(9) 0.075(6) 0.049(6) -0.013(5) 0.044(6)
C062 0.074(6) 0.185(11) 0.073(6) 0.050(7) 0.012(5) -0.010(6)
C064 0.114(6) 0.087(6) 0.112(6) -0.008(5) 0.062(6) 0.023(5)
C067 0.062(5) 0.214(13) 0.081(6) 0.030(7) 0.010(5) -0.005(7)
C068 0.099(16) 0.19(2) 0.070(10) 0.009(15) -0.028(10) -0.082(16)
C069 0.082(6) 0.220(13) 0.154(9) 0.093(8) 0.060(6) 0.067(7)
C06B 0.048(4) 0.237(12) 0.091(6) 0.038(7) 0.001(4) 0.008(6)
C06C 0.118(12) 0.020(6) 0.063(8) 0.014(6) -0.032(8) -0.005(6)
C06E 0.127(8) 0.168(10) 0.086(6) 0.050(7) 0.055(6) 0.102(8)
C06I 0.161(12) 0.193(13) 0.172(12) -0.131(11) 0.067(10) 0.011(10)
C06K 0.130(7) 0.122(8) 0.155(10) 0.027(7) 0.075(7) 0.039(7)
C06O 0.118(13) 0.021(6) 0.062(9) 0.016(6) -0.034(9) -0.019(7)
C06P 0.036(7) 0.31(3) 0.083(10) 0.042(14) -0.003(6) 0.017(11)
C06V 0.15(2) 0.28(4) 0.075(10) 0.006(16) 0.018(12) -0.17(3)
C06X 0.070(6) 0.325(17) 0.135(9) 0.070(9) 0.011(6) 0.018(9)
C059 0.038(5) 0.020(5) 0.048(6) 0.003(4) -0.005(5) 0.005(4)
C05I 0.034(5) 0.014(4) 0.055(7) 0.003(4) 0.000(5) 0.007(4)
C05M 0.049(6) 0.023(5) 0.049(6) 0.016(5) 0.002(5) 0.001(4)
C066 0.044(6) 0.017(5) 0.046(6) 0.015(4) 0.000(5) 0.001(4)
C0AA 0.17(2) 0.099(14) 0.094(15) -0.004(12) 0.089(16) -0.032(14)
C06Z 0.087(12) 0.127(19) 0.040(8) -0.027(10) 0.012(8) -0.006(11)
C06U 0.072(15) 0.27(4) 0.086(16) -0.04(2) 0.037(12) 0.04(2)
C06W 0.064(14) 0.040(13) 0.085(19) 0.012(12) 0.013(13) -0.012(10)
C1AA 0.021(11) 0.09(2) 0.19(4) -0.02(2) 0.005(16) -0.009(12)
C0 0.049(14) 0.059(18) 0.09(2) 0.032(16) -0.012(13) -0.001(13)
C2AA 0.067(13) 0.039(11) 0.120(19) -0.003(11) -0.013(12) 0.025(9)
C3AA 0.026(10) 0.15(3) 0.19(3) 0.06(3) 0.017(14) 0.021(16)
C4AA 0.055(15) 0.069(17) 0.12(2) -0.020(17) -0.006(15) 0.002(12)
C1 0.13(3) 0.065(17) 0.14(3) 0.057(19) 0.09(2) 0.052(19)
C5AA 0.14(3) 0.07(2) 0.073(18) 0.021(15) 0.027(19) -0.053(18)
C6AA 0.075(15) 0.15(3) 0.034(11) 0.022(14) 0.004(10) -0.034(17)
C2 0.038(14) 0.15(3) 0.10(2) -0.02(2) -0.001(14) 0.044(17)
C3 0.020(12) 0.22(4) 0.09(2) -0.02(3) 0.016(13) 0.032(18)
C4 0.05(2) 0.12(3) 0.25(6) 0.02(4) 0.05(3) -0.01(2)

#END
