# Supplementary material for: Thermally-assisted photosensitized emission in a trivalent terbium complex
Source: Commun Chem. 2023 Jun 22;6:122. doi: 10.1038/s42004-023-00922-5 (PMC10287744; doi:10.1038/s42004-023-00922-5)
Supplement: Supplementary file 5 — Supplementary Data 2 [file 42004_2023_922_MOESM5_ESM.cif]

#######################################################################
#
#                 Cambridge Crystallographic Data Centre
#                                CCDC 
#
#######################################################################
#
# If this CIF has been generated from an entry in the Cambridge 
# Structural Database, then it will include bibliographic, chemical, 
# crystal, experimental, refinement or atomic coordinate data resulting 
# from the CCDC's data processing and validation procedures.
#
#######################################################################

data_lutmhdpph1208
_symmetry_cell_setting           triclinic
_symmetry_space_group_name_H-M   'P -1'
_symmetry_Int_Tables_number      2
_space_group_name_Hall           '-P 1'
loop_
_symmetry_equiv_pos_site_id
_symmetry_equiv_pos_as_xyz
1 x,y,z
2 -x,-y,-z
_cell_length_a                   20.6743(3)
_cell_length_b                   21.7193(3)
_cell_length_c                   23.5751(3)
_cell_angle_alpha                81.4370(10)
_cell_angle_beta                 89.5680(10)
_cell_angle_gamma                89.9940(10)
_cell_volume                     10467.7
loop_
_atom_site_label
_atom_site_type_symbol
_atom_site_fract_x
_atom_site_fract_y
_atom_site_fract_z
_atom_site_U_iso_or_equiv
_atom_site_thermal_displace_type
Lu1 Lu 0.38111(2) 1.17123(2) 0.23916(2) 0.0222 Uani
Lu4 Lu 0.12386(2) 1.07993(2) 0.77119(2) 0.0238 Uani
P30 P 0.43705(12) 1.28166(11) 0.33446(10) 0.0313 Uani
P21 P 0.10103(12) 1.23551(10) 0.68410(10) 0.0314 Uani
O87 O 0.4663(3) 1.1227(3) 0.2087(3) 0.0315 Uani
O104 O 0.3021(3) 1.2401(3) 0.2182(3) 0.0338 Uani
O132 O 0.0685(3) 1.0552(3) 0.6936(3) 0.0346 Uani
O29 O 0.1052(4) 1.1715(3) 0.7173(3) 0.0380 Uani
O158 O 0.0310(3) 1.0353(3) 0.8064(3) 0.0320 Uani
C17 C 0.2319(6) 1.3107(5) 0.5623(5) 0.0477 Uani
H17 H 0.251041 1.349232 0.550369 0.0570 Uiso
C154 C 0.1773(5) 0.9392(5) 0.9248(5) 0.0459 Uani
O133 O 0.1954(3) 1.0364(3) 0.7172(3) 0.0383 Uani
C189 C 0.3925(6) 1.0720(4) 0.3611(4) 0.0410 Uani
O90 O 0.3447(3) 1.1327(3) 0.1633(3) 0.0329 Uani
O188 O 0.4174(3) 1.1061(3) 0.3186(3) 0.0374 Uani
C7 C 0.3242(5) 1.3235(5) 0.4673(4) 0.0423 Uani
H7 H 0.314955 1.357853 0.485291 0.0510 Uiso
C96 C 0.3269(5) 1.1106(5) 0.0688(4) 0.0403 Uani
C152 C 0.0623(5) 0.9688(4) 0.8903(4) 0.0362 Uani
H152 H 0.047095 0.944938 0.923793 0.0430 Uiso
O202 O 0.0991(3) 1.1413(4) 0.8389(3) 0.0400 Uani
O159 O 0.1557(3) 1.0046(3) 0.8376(3) 0.0345 Uani
C18 C 0.1878(6) 1.3038(5) 0.6069(4) 0.0468 Uani
H18 H 0.176453 1.338360 0.623718 0.0560 Uiso
O37 O 0.4193(3) 1.2340(3) 0.2976(3) 0.0372 Uani
C151 C 0.0168(5) 0.9986(4) 0.8516(4) 0.0336 Uani
C192 C 0.3286(6) 1.0641(4) 0.3695(4) 0.0407 Uani
H192 H 0.314759 1.039843 0.403290 0.0490 Uiso
C102 C 0.4033(4) 1.2920(4) 0.1408(4) 0.0289 Uani
C9 C 0.3812(4) 1.2790(4) 0.3934(4) 0.0305 Uani
C103 C 0.3375(4) 1.3070(4) 0.1374(4) 0.0335 Uani
H103 H 0.324647 1.337575 0.107748 0.0400 Uiso
C197 C 0.2370(4) 1.1500(4) 0.8325(4) 0.0307 Uani
C88 C 0.4373(5) 1.0999(4) 0.1174(4) 0.0357 Uani
H88 H 0.453077 1.086767 0.084134 0.0420 Uiso
C89 C 0.3722(5) 1.1146(4) 0.1198(4) 0.0324 Uani
C198 C 0.3108(5) 1.1596(5) 0.8328(5) 0.0403 Uani
C194 C 0.0865(5) 1.1945(5) 0.9170(4) 0.0431 Uani
C153 C 0.1293(5) 0.9730(4) 0.8813(4) 0.0313 Uani
C195 C 0.1297(5) 1.1648(4) 0.8747(4) 0.0322 Uani
C124 C 0.2660(6) 0.9961(5) 0.6533(5) 0.0473 Uani
C22 C 0.1174(3) 1.2953(2) 0.7253(3) 0.0337 Uani
C23 C 0.1758(3) 1.2910(2) 0.7543(3) 0.0431 Uani
H23 H 0.201262 1.255542 0.755230 0.0510 Uiso
C24 C 0.1963(3) 1.3396(3) 0.7821(3) 0.0578 Uani
H24 H 0.235388 1.336737 0.801502 0.0700 Uiso
C78 C 0.1583(3) 1.3926(2) 0.7807(3) 0.0435 Uani
H78 H 0.171956 1.425175 0.799253 0.0520 Uiso
C118 C 0.0998(3) 1.3970(2) 0.7516(3) 0.0463 Uani
H118 H 0.074397 1.432420 0.750734 0.0550 Uiso
C26 C 0.0794(3) 1.3483(3) 0.7239(3) 0.0443 Uani
H26 H 0.040270 1.351225 0.704463 0.0530 Uiso
C123 C 0.2797(7) 0.9386(6) 0.6978(7) 0.0718 Uani
H12A H 0.274921 0.949285 0.735680 0.1080 Uiso
H12B H 0.323079 0.924521 0.692634 0.1080 Uiso
H12C H 0.249752 0.906096 0.692900 0.1080 Uiso
C101 C 0.4548(5) 1.3293(5) 0.1025(4) 0.0383 Uani
C126 C 0.1457(5) 1.0215(4) 0.6318(4) 0.0373 Uani
H126 H 0.151948 1.009903 0.595740 0.0450 Uiso
C10 C 0.3508(5) 1.2223(5) 0.4117(4) 0.0360 Uani
H10 H 0.359060 1.188501 0.392693 0.0430 Uiso
C227 C -0.0560(5) 0.9858(6) 0.8641(5) 0.0473 Uani
C19 C 0.1597(5) 1.2461(4) 0.6274(4) 0.0328 Uani
C27 C 0.0236(5) 1.2485(5) 0.6512(5) 0.0475 Uani
C5 C 0.2482(5) 1.2595(5) 0.5346(4) 0.0392 Uani
C125 C 0.1984(5) 1.0196(4) 0.6683(4) 0.0352 Uani
C39 C 0.5575(6) 1.2295(7) 0.3362(6) 0.0641 Uani
H39 H 0.544621 1.216879 0.301970 0.0770 Uiso
C8 C 0.3672(5) 1.3295(5) 0.4217(4) 0.0406 Uani
H8 H 0.387131 1.367709 0.409734 0.0490 Uiso
C129 C 0.0447(7) 1.0937(6) 0.5518(5) 0.0619 Uani
H12D H 0.008510 1.099150 0.526287 0.0930 Uiso
H12E H 0.082240 1.082556 0.531363 0.0930 Uiso
H12F H 0.052883 1.131921 0.566429 0.0930 Uiso
C14 C 0.2199(5) 1.2005(5) 0.5552(4) 0.0367 Uani
C11 C 0.3081(5) 1.2156(5) 0.4584(4) 0.0387 Uani
C100 C 0.4289(7) 1.3871(6) 0.0656(7) 0.0748 Uani
H10A H 0.403841 1.375113 0.034869 0.1120 Uiso
H10B H 0.464360 1.412852 0.049959 0.1120 Uiso
H10C H 0.402054 1.409828 0.088592 0.1120 Uiso
C38 C 0.5155(5) 1.2645(5) 0.3651(5) 0.0421 Uani
C6 C 0.2939(5) 1.2657(5) 0.4871(4) 0.0374 Uani
C93 C 0.5653(6) 1.0330(7) 0.2086(5) 0.0612 Uani
H93A H 0.538258 0.997654 0.205723 0.0920 Uiso
H93B H 0.555939 1.048467 0.243803 0.0920 Uiso
H93C H 0.609904 1.020741 0.207983 0.0920 Uiso
C196 C 0.1965(4) 1.1700(4) 0.8745(4) 0.0331 Uani
H196 H 0.215734 1.187765 0.903740 0.0390 Uiso
C128 C 0.0297(6) 1.0421(5) 0.6016(5) 0.0477 Uani
C92 C 0.5525(5) 1.0832(5) 0.1587(5) 0.0396 Uani
C97 C 0.3578(7) 1.0789(6) 0.0225(5) 0.0545 Uani
H97A H 0.390072 1.105762 0.002522 0.0820 Uiso
H97B H 0.325280 1.070092 -0.004048 0.0820 Uiso
H97C H 0.377584 1.040686 0.039613 0.0820 Uiso
C43 C 0.5343(6) 1.2816(7) 0.4157(5) 0.0617 Uani
H43 H 0.506904 1.305693 0.434850 0.0740 Uiso
C20 C 0.1766(5) 1.1951(5) 0.6010(4) 0.0370 Uani
H20 H 0.158326 1.156492 0.614280 0.0450 Uiso
C41 C 0.6362(7) 1.2307(10) 0.4103(7) 0.0908 Uani
H41 H 0.676804 1.219898 0.425280 0.1080 Uiso
C110 C 0.4848(7) 1.2856(6) 0.0651(5) 0.0606 Uani
H11A H 0.499439 1.248567 0.088869 0.0910 Uiso
H11B H 0.520795 1.305870 0.044154 0.0910 Uiso
H11C H 0.453110 1.274838 0.038706 0.0910 Uiso
C98 C 0.2659(6) 1.0761(8) 0.0917(6) 0.0722 Uani
H98A H 0.274984 1.032339 0.100545 0.1090 Uiso
H98B H 0.232668 1.082657 0.063263 0.1090 Uiso
H98C H 0.251606 1.091395 0.125837 0.1090 Uiso
C228 C -0.0754(6) 1.0096(8) 0.9183(6) 0.0680 Uani
H22G H -0.067725 1.053639 0.914171 0.1020 Uiso
H22H H -0.050451 0.988944 0.949706 0.1020 Uiso
H22I H -0.120566 1.001436 0.925864 0.1020 Uiso
C135 C 0.3147(6) 1.0465(7) 0.6583(6) 0.0619 Uani
H13A H 0.312658 1.057580 0.696234 0.0930 Uiso
H13B H 0.305170 1.082455 0.630703 0.0930 Uiso
H13C H 0.357327 1.031759 0.651187 0.0930 Uiso
C99 C 0.3096(7) 1.1781(6) 0.0443(5) 0.0623 Uani
H99A H 0.287435 1.197133 0.073132 0.0940 Uiso
H99B H 0.282006 1.178310 0.011677 0.0940 Uiso
H99C H 0.348398 1.200956 0.032808 0.0940 Uiso
C229 C -0.0949(5) 1.0167(7) 0.8137(6) 0.0593 Uani
H22J H -0.139592 1.005034 0.819211 0.0890 Uiso
H22K H -0.078972 1.003591 0.779082 0.0890 Uiso
H22L H -0.090993 1.061112 0.810813 0.0890 Uiso
C226 C -0.0668(6) 0.9141(6) 0.8715(8) 0.0728 Uani
H22M H -0.034861 0.893611 0.897032 0.1090 Uiso
H22N H -0.063051 0.900102 0.834882 0.1090 Uiso
H22O H -0.109188 0.904286 0.887246 0.1090 Uiso
C131 C -0.0354(6) 1.0542(9) 0.6296(6) 0.0832 Uani
H13D H -0.032220 1.091106 0.647330 0.1250 Uiso
H13E H -0.046211 1.019359 0.658099 0.1250 Uiso
H13F H -0.068352 1.059748 0.600844 0.1250 Uiso
C108 C 0.1804(6) 1.2375(7) 0.1665(8) 0.0811 Uani
H10D H 0.186610 1.209805 0.201747 0.1220 Uiso
H10E H 0.195262 1.217806 0.134932 0.1220 Uiso
H10F H 0.135235 1.247140 0.161864 0.1220 Uiso
C111 C 0.5057(8) 1.3500(8) 0.1397(6) 0.0854 Uani
H11D H 0.487815 1.379922 0.161496 0.1280 Uiso
H11E H 0.540772 1.368577 0.116253 0.1280 Uiso
H11F H 0.521409 1.314734 0.165351 0.1280 Uiso
C106 C 0.1977(7) 1.3264(8) 0.2189(6) 0.0792 Uani
H10G H 0.152121 1.335022 0.216772 0.1190 Uiso
H10H H 0.221038 1.364600 0.219093 0.1190 Uiso
H10I H 0.206606 1.298499 0.253493 0.1190 Uiso
C200 C 0.0373(9) 1.1471(7) 0.9439(7) 0.0914 Uani
H20A H 0.004814 1.141515 0.916202 0.1370 Uiso
H20B H 0.017341 1.161580 0.976354 0.1370 Uiso
H20C H 0.058514 1.108127 0.956151 0.1370 Uiso
C201 C 0.1244(8) 1.2197(10) 0.9627(7) 0.0947 Uani
H20D H 0.153628 1.188363 0.980396 0.1420 Uiso
H20E H 0.095257 1.231326 0.991189 0.1420 Uiso
H20F H 0.148612 1.255606 0.945726 0.1420 Uiso
C134 C 0.2694(8) 0.9754(9) 0.5926(7) 0.0881 Uani
H13G H 0.310262 0.955881 0.587779 0.1320 Uiso
H13H H 0.264811 1.011282 0.563692 0.1320 Uiso
H13I H 0.235052 0.946520 0.588995 0.1320 Uiso
C42 C 0.5943(7) 1.2634(9) 0.4393(7) 0.0812 Uani
H42 H 0.605703 1.273597 0.474890 0.0970 Uiso
C155 C 0.1447(7) 0.8933(7) 0.9722(7) 0.0749 Uani
H15A H 0.110249 0.913962 0.989283 0.1120 Uiso
H15B H 0.175977 0.878495 1.000911 0.1120 Uiso
H15C H 0.127594 0.858786 0.955967 0.1120 Uiso
C190 C 0.4409(7) 1.0412(6) 0.4061(5) 0.0598 Uani
C225 C 0.0530(8) 1.2482(7) 0.8851(6) 0.0802 Uani
H22P H 0.084282 1.278001 0.867763 0.1200 Uiso
H22Q H 0.025929 1.267180 0.910951 0.1200 Uiso
H22R H 0.026839 1.234699 0.855856 0.1200 Uiso
C107 C 0.2036(6) 1.3420(7) 0.1126(6) 0.0625 Uani
H10J H 0.214274 1.322360 0.079831 0.0940 Uiso
H10K H 0.228991 1.379193 0.111636 0.0940 Uiso
H10L H 0.158525 1.352520 0.111757 0.0940 Uiso
C130 C 0.0241(8) 0.9799(6) 0.5792(6) 0.0745 Uani
H13J H -0.018134 0.976245 0.563336 0.1120 Uiso
H13K H 0.030671 0.946434 0.610116 0.1120 Uiso
H13L H 0.056286 0.977780 0.549942 0.1120 Uiso
C28 C 0.0162(8) 1.2826(7) 0.5969(7) 0.0785 Uani
H28 H 0.052086 1.299962 0.576536 0.0940 Uiso
O109 O 0.4253(3) 1.2476(3) 0.1751(3) 0.0307 Uani
C199 C 0.3405(6) 1.0949(6) 0.8446(7) 0.0617 Uani
H19A H 0.331111 1.076715 0.883384 0.0920 Uiso
H19B H 0.386525 1.097989 0.839030 0.0920 Uiso
H19C H 0.322703 1.069283 0.818719 0.0920 Uiso
C94 C 0.5691(6) 1.0566(7) 0.1042(5) 0.0639 Uani
H94A H 0.612970 1.041914 0.106050 0.0960 Uiso
H94B H 0.564391 1.088434 0.071578 0.0960 Uiso
H94C H 0.540482 1.022628 0.100534 0.0960 Uiso
C224 C 0.3323(5) 1.1921(6) 0.7748(5) 0.0556 Uani
H22S H 0.314604 1.171093 0.745396 0.0830 Uiso
H22T H 0.378701 1.191593 0.772422 0.0830 Uiso
H22U H 0.317436 1.234443 0.769630 0.0830 Uiso
C205 C 0.3331(6) 1.1981(6) 0.8779(6) 0.0543 Uani
H20G H 0.311408 1.237548 0.872396 0.0820 Uiso
H20H H 0.378987 1.204584 0.874362 0.0820 Uiso
H20I H 0.323053 1.176314 0.915424 0.0820 Uiso
C95 C 0.5949(6) 1.1393(7) 0.1610(10) 0.0926 Uani
H95A H 0.583747 1.157894 0.194245 0.1360 Uiso
H95B H 0.588418 1.169066 0.127095 0.1360 Uiso
H95C H 0.639399 1.126712 0.163078 0.1360 Uiso
C105 C 0.2183(5) 1.2970(6) 0.1679(6) 0.0525 Uani
C160 C 0.2096(7) 0.9888(7) 0.9534(6) 0.0701 Uani
H16J H 0.226859 1.020673 0.924685 0.1050 Uiso
H16K H 0.244069 0.970503 0.977319 0.1050 Uiso
H16L H 0.178459 1.006802 0.976525 0.1050 Uiso
C161 C 0.2270(8) 0.9063(9) 0.8920(7) 0.0989 Uani
H16M H 0.205706 0.875913 0.873011 0.1490 Uiso
H16N H 0.258332 0.886003 0.918273 0.1490 Uiso
H16O H 0.248439 0.936252 0.864009 0.1490 Uiso
C13 C 0.2394(9) 1.1541(7) 0.5265(8) 0.0287 Uani
H13 H 0.224298 1.114008 0.539165 0.0350 Uiso
C12 C 0.2797(9) 1.1628(8) 0.4803(8) 0.0325 Uani
H12 H 0.288203 1.128231 0.462367 0.0390 Uiso
C40 C 0.6179(7) 1.2135(10) 0.3579(7) 0.0924 Uani
H40 H 0.646321 1.191427 0.337746 0.1110 Uiso
C191 C 0.5032(8) 1.0264(8) 0.3791(7) 0.0823 Uani
H19D H 0.533843 1.011996 0.408558 0.1230 Uiso
H19E H 0.519721 1.063071 0.355795 0.1230 Uiso
H19F H 0.496284 0.994446 0.355693 0.1230 Uiso
C127 C 0.0834(5) 1.0400(4) 0.6468(4) 0.0361 Uani
O203 O 0.2170(3) 1.1245(3) 0.7918(3) 0.0360 Uani
C30 C 0.4142(11) 0.9773(9) 0.4358(9) 0.1203 Uani
H30A H 0.402420 0.952266 0.407174 0.1800 Uiso
H30B H 0.376841 0.983934 0.458543 0.1800 Uiso
H30C H 0.446922 0.956197 0.460066 0.1800 Uiso
C29 C 0.4544(12) 1.0863(10) 0.4461(9) 0.1422 Uani
H29A H 0.485234 1.068639 0.474079 0.2130 Uiso
H29B H 0.414996 1.095313 0.465021 0.2130 Uiso
H29C H 0.471568 1.123970 0.424914 0.2130 Uiso
C241 C 0.4177(5) 1.4789(3) 0.2386(4) 0.0843 Uani
H241 H 0.411914 1.519012 0.219220 0.1010 Uiso
C242 C 0.3689(4) 1.4349(4) 0.2388(3) 0.0552 Uani
H242 H 0.330421 1.445524 0.219588 0.0660 Uiso
C122 C 0.3775(3) 1.3749(3) 0.2678(3) 0.0610 Uani
H122 H 0.344817 1.345412 0.267930 0.0730 Uiso
C31 C 0.4349(4) 1.3589(3) 0.2965(3) 0.0408 Uani
C32 C 0.4838(4) 1.4029(4) 0.2963(4) 0.0716 Uani
H32 H 0.522198 1.392273 0.315537 0.0860 Uiso
C240 C 0.4751(5) 1.4629(4) 0.2673(4) 0.0851 Uani
H240 H 0.507803 1.492386 0.267195 0.1020 Uiso
O225 O 0.2950(3) 1.1238(3) 0.2839(3) 0.0392 Uani
C244 C 0.4813(4) 1.1036(4) 0.1629(4) 0.0301 Uani
C33 C 0.2813(5) 1.0900(5) 0.3310(4) 0.0399 Uani
C119 C 0.2904(4) 1.2803(4) 0.1743(4) 0.0329 Uani
C35 C 0.2094(7) 1.0817(9) 0.3428(6) 0.0789 Uani
C104 C -0.0977(9) 1.2656(10) 0.6024(9) 0.1033 Uani
H104 H -0.138696 1.273090 0.586876 0.1240 Uiso
C109 C -0.0456(9) 1.2906(9) 0.5729(10) 0.1073 Uani
H109 H -0.050604 1.313279 0.536558 0.1290 Uiso
C34 C 0.1826(8) 1.1491(11) 0.3452(10) 0.1105 Uani
H34A H 0.201058 1.165117 0.377249 0.1660 Uiso
H34B H 0.136341 1.147489 0.349354 0.1660 Uiso
H34C H 0.193921 1.175874 0.310349 0.1660 Uiso
C90 C -0.0301(7) 1.2214(11) 0.6800(8) 0.0959 Uani
H90 H -0.025444 1.197944 0.716128 0.1150 Uiso
C36 C 0.1775(10) 1.0591(13) 0.2934(9) 0.1368 Uani
H36A H 0.191447 1.083987 0.258321 0.2060 Uiso
H36B H 0.131416 1.062399 0.297260 0.2060 Uiso
H36C H 0.189032 1.016422 0.292684 0.2060 Uiso
C87 C 0.1919(10) 1.0433(12) 0.4000(8) 0.1303 Uani
H87A H 0.214683 1.004346 0.403978 0.1960 Uiso
H87B H 0.146193 1.035563 0.401630 0.1960 Uiso
H87C H 0.203894 1.065611 0.430518 0.1960 Uiso
C91 C -0.0913(8) 1.2288(13) 0.6554(10) 0.1259 Uani
H91 H -0.127260 1.209413 0.674192 0.1490 Uiso
Lu2 Lu 0.11407(2) 0.58745(2) 0.76436(2) 0.0209 Uani
Lu3 Lu 0.37044(2) 0.66556(2) 0.22949(2) 0.0250 Uani
P74 P 0.05684(11) 0.72861(10) 0.67015(10) 0.0277 Uani
P58 P 0.39029(12) 0.79150(10) 0.31881(10) 0.0299 Uani
O121 O 0.0288(3) 0.5294(3) 0.7934(3) 0.0274 Uani
O224 O 0.4671(3) 0.6366(3) 0.1980(3) 0.0313 Uani
O169 O 0.3002(3) 0.6041(3) 0.2826(3) 0.0383 Uani
O162 O 0.4262(3) 0.6169(3) 0.3073(3) 0.0358 Uani
O173 O 0.3974(3) 0.7454(3) 0.1622(3) 0.0397 Uani
C116 C 0.0135(4) 0.4941(4) 0.8400(4) 0.0278 Uani
O186 O 0.0787(3) 0.5484(3) 0.6844(3) 0.0339 Uani
O122 O 0.1505(3) 0.5220(3) 0.8389(3) 0.0288 Uani
O139 O 0.3471(3) 0.6097(3) 0.1617(3) 0.0406 Uani
C113 C 0.1663(5) 0.4657(5) 0.9329(4) 0.0453 Uani
C181 C 0.1682(5) 0.5199(4) 0.6356(4) 0.0397 Uani
H181 H 0.182459 0.504240 0.603103 0.0480 Uiso
O73 O 0.3842(3) 0.7379(3) 0.2842(3) 0.0369 Uani
C54 C 0.2018(5) 0.7610(5) 0.5191(4) 0.0387 Uani
O179 O 0.2006(3) 0.5544(3) 0.7190(3) 0.0379 Uani
C163 C 0.3496(5) 0.5621(4) 0.3686(4) 0.0359 Uani
H163 H 0.342802 0.539726 0.404984 0.0430 Uiso
C183 C 0.0552(7) 0.5131(6) 0.5961(5) 0.0537 Uani
C180 C 0.2143(5) 0.5332(5) 0.6735(5) 0.0433 Uani
C138 C 0.3773(5) 0.5992(5) 0.1167(4) 0.0389 Uani
O170 O 0.2763(3) 0.7126(3) 0.2034(3) 0.0437 Uani
C177 C 0.3736(9) 0.8887(6) 0.0579(7) 0.0798 Uani
H17A H 0.403299 0.915651 0.034534 0.1200 Uiso
H17B H 0.353161 0.911238 0.085199 0.1200 Uiso
H17C H 0.341274 0.874236 0.033983 0.1200 Uiso
O215 O 0.0731(3) 0.6405(3) 0.8323(3) 0.0326 Uani
C63 C 0.3938(7) 0.9771(5) 0.2529(5) 0.0580 Uani
H63 H 0.418195 1.012420 0.255890 0.0700 Uiso
O80 O 0.0733(3) 0.6704(3) 0.7086(3) 0.0350 Uani
C222 C 0.4550(6) 0.6107(5) 0.4450(5) 0.0499 Uani
H22A H 0.419416 0.594311 0.468944 0.0750 Uiso
H22B H 0.445359 0.652492 0.427666 0.0750 Uiso
H22C H 0.493281 0.610791 0.467844 0.0750 Uiso
C164 C 0.2966(5) 0.5715(4) 0.3312(4) 0.0384 Uani
C165 C 0.2303(5) 0.5411(5) 0.3468(5) 0.0488 Uani
C231 C -0.0728(6) 0.4269(6) 0.8969(6) 0.0599 Uani
H23A H -0.045945 0.390644 0.898459 0.0890 Uiso
H23B H -0.117450 0.414858 0.896356 0.0890 Uiso
H23C H -0.065086 0.446650 0.930083 0.0890 Uiso
C176 C 0.4401(10) 0.7971(6) 0.0460(7) 0.0952 Uani
H17D H 0.406931 0.786352 0.020933 0.1430 Uiso
H17E H 0.460099 0.759827 0.064984 0.1430 Uiso
H17F H 0.472076 0.822599 0.024005 0.1430 Uiso
C115 C 0.0565(5) 0.4750(4) 0.8842(4) 0.0324 Uani
H115 H 0.040764 0.451544 0.917685 0.0390 Uiso
C65 C 0.3761(5) 0.8664(4) 0.2778(4) 0.0330 Uani
C49 C 0.1877(5) 0.7010(5) 0.5483(4) 0.0368 Uani
C56 C 0.2617(6) 0.8297(5) 0.4414(5) 0.0452 Uani
H56 H 0.243086 0.864580 0.453395 0.0540 Uiso
C51 C 0.1145(4) 0.7441(4) 0.6122(4) 0.0307 Uani
C209 C 0.1633(5) 0.6845(5) 0.8703(4) 0.0380 Uani
H209 H 0.177616 0.701014 0.902184 0.0460 Uiso
C52 C 0.1276(5) 0.8038(4) 0.5833(4) 0.0388 Uani
H52 H 0.107419 0.838207 0.594836 0.0460 Uiso
C114 C 0.1234(4) 0.4897(4) 0.8802(4) 0.0276 Uani
C223 C 0.1839(6) 0.7633(5) 0.1588(6) 0.0513 Uani
C50 C 0.1454(5) 0.6930(5) 0.5943(4) 0.0369 Uani
H50 H 0.137378 0.653160 0.613646 0.0440 Uiso
C174 C 0.4107(7) 0.8325(5) 0.0900(5) 0.0521 Uani
C142 C 0.5787(6) 0.6578(8) 0.0872(5) 0.0710 Uani
H14A H 0.567746 0.699842 0.091503 0.1060 Uiso
H14B H 0.555974 0.646161 0.055073 0.1060 Uiso
H14C H 0.624438 0.654887 0.080902 0.1060 Uiso
C235 C 0.2931(8) 0.7390(9) 0.7808(7) 0.0918 Uani
H23D H 0.294796 0.719521 0.746821 0.1380 Uiso
H23E H 0.333858 0.758447 0.785871 0.1380 Uiso
H23F H 0.259498 0.769842 0.777019 0.1380 Uiso
C46 C 0.2749(5) 0.7175(5) 0.4504(4) 0.0360 Uani
C62 C 0.3406(8) 0.9829(5) 0.2233(6) 0.0686 Uani
H62 H 0.328520 1.021828 0.204421 0.0820 Uiso
C55 C 0.2461(5) 0.7692(5) 0.4704(4) 0.0391 Uani
C211 C 0.0490(5) 0.6919(5) 0.9118(5) 0.0431 Uani
C171 C 0.2578(5) 0.7547(4) 0.1640(4) 0.0385 Uani
C146 C 0.3695(6) 0.5648(6) 0.0178(5) 0.0570 Uani
H14D H 0.392242 0.601116 -0.000228 0.0860 Uiso
H14E H 0.339617 0.551448 -0.008849 0.0860 Uiso
H14F H 0.399949 0.532044 0.029584 0.0860 Uiso
C53 C 0.1704(5) 0.8115(5) 0.5379(4) 0.0416 Uani
H53 H 0.178749 0.851533 0.519115 0.0500 Uiso
C67 C 0.5195(4) 0.7643(4) 0.3248(3) 0.0653 Uani
H67 H 0.513009 0.748305 0.290798 0.0780 Uiso
C66 C 0.4681(3) 0.7902(4) 0.3513(3) 0.0436 Uani
C71 C 0.4779(4) 0.8141(4) 0.4021(3) 0.0647 Uani
H71 H 0.443520 0.831471 0.419813 0.0770 Uiso
C70 C 0.5391(5) 0.8121(5) 0.4263(4) 0.0872 Uani
H70 H 0.545624 0.828082 0.460309 0.1050 Uiso
C69 C 0.5905(3) 0.7862(6) 0.3998(4) 0.0882 Uani
H69 H 0.631421 0.784804 0.416051 0.1060 Uiso
C68 C 0.5807(3) 0.7623(5) 0.3490(4) 0.0879 Uani
H68 H 0.615115 0.744916 0.331296 0.1050 Uiso
C45 C 0.3174(4) 0.7260(5) 0.4038(4) 0.0340 Uani
H45 H 0.335700 0.691469 0.390894 0.0410 Uiso
C172 C 0.2994(5) 0.7912(5) 0.1270(4) 0.0407 Uani
H172 H 0.281290 0.820431 0.098753 0.0490 Uiso
C182 C 0.1033(5) 0.5275(4) 0.6416(4) 0.0351 Uani
C137 C 0.4439(5) 0.6031(5) 0.1092(4) 0.0365 Uani
H137 H 0.461510 0.594108 0.074926 0.0430 Uiso
C145 C 0.3327(5) 0.5802(5) 0.0701(5) 0.0465 Uani
C187 C 0.2866(7) 0.5272(10) 0.6634(6) 0.0828 Uani
C44 C 0.3326(5) 0.7849(4) 0.3765(4) 0.0355 Uani
C57 C 0.3043(6) 0.8368(5) 0.3956(4) 0.0455 Uani
H57 H 0.314298 0.876589 0.377121 0.0550 Uiso
C82 C -0.0380(6) 0.7543(6) 0.5858(5) 0.0578 Uani
H82 H -0.009736 0.783813 0.566708 0.0700 Uiso
C212 C 0.0010(8) 0.6409(7) 0.9317(7) 0.0794 Uani
H21A H -0.017079 0.625781 0.899017 0.1190 Uiso
H21B H -0.032902 0.657052 0.953287 0.1190 Uiso
H21C H 0.022477 0.607462 0.955480 0.1190 Uiso
C64 C 0.4157(6) 0.9177(5) 0.2811(4) 0.0427 Uani
H64 H 0.454760 0.913541 0.300636 0.0510 Uiso
C117 C -0.0570(4) 0.4718(5) 0.8434(4) 0.0370 Uani
C47 C 0.2575(8) 0.6630(7) 0.4792(8) 0.0293 Uani
H47 H 0.274214 0.627781 0.466338 0.0350 Uiso
C166 C 0.2137(7) 0.5018(7) 0.2995(7) 0.0713 Uani
H16A H 0.213972 0.527900 0.262919 0.1070 Uiso
H16B H 0.171542 0.483616 0.306862 0.1070 Uiso
H16C H 0.245182 0.469309 0.299396 0.1070 Uiso
C210 C 0.0973(4) 0.6700(4) 0.8658(5) 0.0402 Uani
C143 C 0.5948(5) 0.6318(7) 0.1926(5) 0.0614 Uani
H14G H 0.576464 0.609484 0.227192 0.0920 Uiso
H14H H 0.590676 0.675715 0.192963 0.0920 Uiso
H14I H 0.639712 0.621193 0.190054 0.0920 Uiso
C141 C 0.5595(5) 0.6143(6) 0.1415(5) 0.0497 Uani
C208 C 0.2070(5) 0.6744(4) 0.8281(4) 0.0360 Uani
C168 C 0.1814(6) 0.5955(6) 0.3441(6) 0.0601 Uani
H16D H 0.189748 0.618880 0.374812 0.0900 Uiso
H16E H 0.138178 0.579165 0.347874 0.0900 Uiso
H16F H 0.185958 0.622236 0.308034 0.0900 Uiso
C207 C 0.2792(5) 0.6914(6) 0.8311(6) 0.0531 Uani
C81 C -0.0204(4) 0.7210(5) 0.6381(4) 0.0350 Uani
C220 C 0.4662(5) 0.5704(5) 0.3984(4) 0.0423 Uani
C147 C 0.2868(7) 0.6321(7) 0.0538(6) 0.0741 Uani
H14J H 0.269637 0.645735 0.087787 0.1110 Uiso
H14K H 0.252098 0.618230 0.032025 0.1110 Uiso
H14L H 0.308999 0.666096 0.030997 0.1110 Uiso
C219 C 0.4666(8) 0.5010(5) 0.4237(6) 0.0646 Uani
H21D H 0.462726 0.476371 0.393231 0.0970 Uiso
H21E H 0.430957 0.492156 0.449912 0.0970 Uiso
H21F H 0.506470 0.491018 0.443596 0.0970 Uiso
C167 C 0.2265(7) 0.5024(8) 0.4066(6) 0.0781 Uani
H16G H 0.252445 0.465608 0.407324 0.1170 Uiso
H16H H 0.182424 0.490744 0.415488 0.1170 Uiso
H16I H 0.242422 0.526608 0.434455 0.1170 Uiso
C175 C 0.4641(9) 0.8554(8) 0.1258(7) 0.0932 Uani
H17G H 0.499238 0.871518 0.101076 0.1400 Uiso
H17H H 0.479256 0.821484 0.153224 0.1400 Uiso
H17I H 0.447497 0.887723 0.145496 0.1400 Uiso
C148 C 0.2952(6) 0.5213(7) 0.0970(6) 0.0617 Uani
H14M H 0.325158 0.487963 0.108029 0.0920 Uiso
H14N H 0.265497 0.509421 0.069421 0.0920 Uiso
H14O H 0.271667 0.529896 0.130170 0.0920 Uiso
C214 C 0.0830(8) 0.7079(9) 0.9654(6) 0.0824 Uani
H21G H 0.051397 0.720011 0.991624 0.1240 Uiso
H21H H 0.112830 0.741543 0.954544 0.1240 Uiso
H21I H 0.106164 0.672051 0.983630 0.1240 Uiso
C236 C 0.2971(6) 0.7176(7) 0.8861(6) 0.0699 Uani
H23G H 0.340279 0.734102 0.882434 0.1050 Uiso
H23H H 0.294787 0.684986 0.918316 0.1050 Uiso
H23I H 0.267424 0.750190 0.891816 0.1050 Uiso
C184 C -0.0066(8) 0.4899(9) 0.6237(7) 0.0938 Uani
H18A H 0.001194 0.452368 0.649864 0.1410 Uiso
H18B H -0.036484 0.481415 0.594864 0.1410 Uiso
H18C H -0.024591 0.520864 0.644349 0.1410 Uiso
C230 C -0.0670(6) 0.4367(6) 0.7914(6) 0.0622 Uani
H23J H -0.043443 0.398206 0.797399 0.0930 Uiso
H23K H -0.051477 0.461975 0.757139 0.0930 Uiso
H23L H -0.112175 0.428227 0.787600 0.0930 Uiso
C61 C 0.3016(7) 0.9313(5) 0.2195(5) 0.0564 Uani
H61 H 0.263474 0.936164 0.198631 0.0680 Uiso
C85 C -0.1219(6) 0.6666(8) 0.6415(7) 0.0767 Uani
H85 H -0.150300 0.637185 0.660355 0.0920 Uiso
C48 C 0.2182(8) 0.6538(7) 0.5249(8) 0.0273 Uani
H48 H 0.210757 0.612957 0.542039 0.0330 Uiso
C185 C 0.0817(12) 0.4614(11) 0.5654(10) 0.1369 Uani
H18D H 0.110761 0.478941 0.535260 0.2050 Uiso
H18E H 0.046625 0.441038 0.549269 0.2050 Uiso
H18F H 0.104555 0.431749 0.592216 0.2050 Uiso
C221 C 0.5317(6) 0.5857(7) 0.3680(5) 0.0632 Uani
H22D H 0.566152 0.575141 0.394817 0.0950 Uiso
H22E H 0.533631 0.629363 0.353453 0.0950 Uiso
H22F H 0.536242 0.562143 0.336845 0.0950 Uiso
C234 C 0.3175(7) 0.6312(9) 0.8284(10) 0.1056 Uani
H23M H 0.297483 0.608101 0.801581 0.1590 Uiso
H23N H 0.317963 0.606478 0.865677 0.1590 Uiso
H23O H 0.361131 0.641507 0.816169 0.1590 Uiso
C86 C -0.0623(5) 0.6766(6) 0.6660(5) 0.0545 Uani
H86 H -0.050868 0.653560 0.700924 0.0660 Uiso
C213 C 0.0153(9) 0.7482(8) 0.8820(7) 0.0976 Uani
H21J H -0.003618 0.738784 0.847235 0.1470 Uiso
H21K H 0.045837 0.781546 0.873087 0.1470 Uiso
H21L H -0.018063 0.760372 0.906612 0.1470 Uiso
C60 C 0.3193(6) 0.8732(5) 0.2467(4) 0.0459 Uani
H60 H 0.293255 0.838805 0.244091 0.0550 Uiso
O216 O 0.1925(3) 0.6502(3) 0.7841(3) 0.0344 Uani
C84 C -0.1387(7) 0.7000(8) 0.5896(7) 0.0734 Uani
H84 H -0.178318 0.693040 0.573189 0.0880 Uiso
C232 C -0.1004(5) 0.5283(5) 0.8367(7) 0.0616 Uani
H23P H -0.143855 0.516014 0.829728 0.0930 Uiso
H23Q H -0.085437 0.557885 0.804985 0.0930 Uiso
H23R H -0.099395 0.546871 0.871177 0.0930 Uiso
C144 C 0.5760(7) 0.5469(7) 0.1341(9) 0.0834 Uani
H14P H 0.619965 0.544886 0.121117 0.1250 Uiso
H14Q H 0.547556 0.533310 0.106447 0.1250 Uiso
H14R H 0.570814 0.520288 0.170246 0.1250 Uiso
C83 C -0.0961(7) 0.7445(8) 0.5619(6) 0.0784 Uani
H83 H -0.107334 0.767514 0.526882 0.0940 Uiso
C239 C 0.4858(4) 0.6198(4) 0.1506(4) 0.0320 Uani
C1 C 0.3675(5) 0.7872(4) 0.1292(4) 0.0346 Uani
C2 C 0.4108(5) 0.5840(4) 0.3546(4) 0.0345 Uani
C21 C 0.3156(7) 0.5973(11) 0.6573(8) 0.1063 Uani
H21M H 0.294478 0.623189 0.626336 0.1600 Uiso
H21N H 0.361190 0.596417 0.649608 0.1600 Uiso
H21O H 0.308164 0.613803 0.692375 0.1600 Uiso
C4 C 0.3164(9) 0.4906(11) 0.7129(8) 0.1198 Uani
H4A H 0.313984 0.513050 0.745023 0.1800 Uiso
H4B H 0.360859 0.482951 0.704369 0.1800 Uiso
H4C H 0.293963 0.451648 0.722168 0.1800 Uiso
C25 C 0.3045(10) 0.5086(14) 0.6055(8) 0.1452 Uani
H25A H 0.286604 0.468352 0.602823 0.2180 Uiso
H25B H 0.350739 0.507002 0.601891 0.2180 Uiso
H25C H 0.287497 0.538678 0.575375 0.2180 Uiso
C37 C 0.1596(11) 0.3909(8) 0.9439(10) 0.0604 Uani
H37A H 0.115063 0.379679 0.950962 0.0910 Uiso
H37B H 0.184901 0.374284 0.976663 0.0910 Uiso
H37C H 0.174941 0.374297 0.910806 0.0910 Uiso
C72 C 0.0457(12) 0.5715(9) 0.5551(9) 0.1474 Uani
H72A H 0.018568 0.599393 0.572519 0.2200 Uiso
H72B H 0.025530 0.561830 0.520942 0.2200 Uiso
H72C H 0.086863 0.590838 0.545431 0.2200 Uiso
C59 C 0.1433(10) 0.4874(11) 0.9853(8) 0.0587 Uani
H59A H 0.142466 0.532039 0.979538 0.0880 Uiso
H59B H 0.171804 0.472640 1.016282 0.0880 Uiso
H59C H 0.100477 0.471603 0.994340 0.0880 Uiso
C58 C 0.2366(8) 0.4788(15) 0.9190(9) 0.0639 Uani
H58A H 0.247785 0.463270 0.884128 0.0950 Uiso
H58B H 0.262758 0.458625 0.949716 0.0950 Uiso
H58C H 0.244075 0.522913 0.914163 0.0950 Uiso
C74 C 0.1465(9) 0.7175(11) 0.2000(11) 0.0735 Uani
H74A H 0.158112 0.675929 0.194580 0.1100 Uiso
H74B H 0.101046 0.723622 0.193440 0.1100 Uiso
H74C H 0.156357 0.723368 0.238597 0.1100 Uiso
C73 C 0.1610(10) 0.7480(12) 0.0984(9) 0.0786 Uani
H73A H 0.188028 0.769674 0.068678 0.1180 Uiso
H73B H 0.116920 0.761180 0.092097 0.1180 Uiso
H73C H 0.163983 0.704025 0.097917 0.1180 Uiso
C80 C 0.1622(10) 0.8279(9) 0.1614(15) 0.0892 Uani
H80A H 0.163822 0.835890 0.200348 0.1330 Uiso
H80B H 0.118579 0.833009 0.147741 0.1330 Uiso
H80C H 0.189987 0.856687 0.137847 0.1330 Uiso
C76 C 0.1181(4) 0.7975(3) 0.7370(4) 0.0752 Uani
H76 H 0.147399 0.764753 0.739306 0.0900 Uiso
C77 C 0.1323(4) 0.8496(4) 0.7626(3) 0.0587 Uani
H77 H 0.171093 0.851608 0.781962 0.0700 Uiso
C112 C 0.0885(5) 0.8985(3) 0.7592(3) 0.0650 Uani
H112 H 0.098041 0.933344 0.776307 0.0780 Uiso
C3 C 0.0306(5) 0.8955(4) 0.7303(4) 0.0869 Uani
H3 H 0.001294 0.928227 0.727995 0.1040 Uiso
C79 C 0.0164(4) 0.8434(4) 0.7047(4) 0.0800 Uani
H79 H -0.022401 0.841373 0.685339 0.0960 Uiso
C75 C 0.0601(4) 0.7945(3) 0.7081(3) 0.0447 Uani
H49 H 0.207145 0.666434 0.536465 0.0450 Uiso
H46 H 0.265454 0.677474 0.468549 0.0430 Uiso
H14 H 0.230382 1.165810 0.538197 0.0440 Uiso
H11 H 0.288757 1.177159 0.470467 0.0460 Uiso
C15 C 0.3076(11) 1.3689(9) 0.4974(9) 0.0421 Uani
H15 H 0.327636 1.407353 0.487790 0.0500 Uiso
C16 C 0.2627(12) 1.3624(8) 0.5416(9) 0.0466 Uani
H16 H 0.253343 1.397682 0.558162 0.0560 Uiso
C120 C 0.1861(11) 0.8672(9) 0.5079(11) 0.0487 Uani
H120 H 0.166880 0.902520 0.518508 0.0590 Uiso
C121 C 0.2280(13) 0.8747(9) 0.4636(10) 0.0515 Uani
H121 H 0.234909 0.915434 0.445956 0.0620 Uiso
C74A C 0.158(2) 0.7000(14) 0.159(3) 0.0787 Uani
H74D H 0.184594 0.678275 0.134887 0.1190 Uiso
H74E H 0.114622 0.702583 0.144804 0.1190 Uiso
H74F H 0.158226 0.677990 0.197447 0.1190 Uiso
C80A C 0.1665(19) 0.787(2) 0.2136(14) 0.0665 Uani
H80D H 0.179838 0.756648 0.245540 0.0980 Uiso
H80E H 0.120522 0.792318 0.215413 0.0980 Uiso
H80F H 0.187908 0.825471 0.215032 0.0980 Uiso
C73A C 0.1710(19) 0.819(2) 0.109(2) 0.0747 Uani
H73D H 0.183984 0.857335 0.120550 0.1110 Uiso
H73E H 0.125692 0.820471 0.099827 0.1110 Uiso
H73F H 0.195335 0.812321 0.075265 0.1110 Uiso
C59A C 0.1361(17) 0.4244(16) 0.9797(12) 0.0602 Uani
H59D H 0.097767 0.443685 0.992053 0.0910 Uiso
H59E H 0.165751 0.416382 1.011032 0.0910 Uiso
H59F H 0.124843 0.385930 0.966823 0.0910 Uiso
C37A C 0.2290(17) 0.437(2) 0.9068(18) 0.0733 Uani
H37D H 0.216051 0.407295 0.882806 0.1140 Uiso
H37E H 0.255346 0.416990 0.937403 0.1140 Uiso
H37F H 0.253279 0.469888 0.884378 0.1140 Uiso
C58A C 0.185(2) 0.5265(13) 0.9550(14) 0.0701 Uani
H58D H 0.214160 0.549914 0.928300 0.1070 Uiso
H58E H 0.205292 0.516814 0.991657 0.1070 Uiso
H58F H 0.146588 0.550663 0.958809 0.1070 Uiso
loop_
_atom_site_aniso_label
_atom_site_aniso_U_11
_atom_site_aniso_U_22
_atom_site_aniso_U_33
_atom_site_aniso_U_23
_atom_site_aniso_U_13
_atom_site_aniso_U_12
Lu1 0.02154(16) 0.02184(16) 0.02366(16) -0.00451(12) -0.00474(12) 0.00434(12)
Lu4 0.02858(17) 0.02240(16) 0.02077(16) -0.00444(12) 0.00167(13) -0.00436(12)
P30 0.0365(12) 0.0290(11) 0.0297(11) -0.0088(9) -0.0024(9) -0.0043(9)
P21 0.0362(12) 0.0222(10) 0.0346(12) -0.0004(9) 0.0001(10) 0.0047(9)
O87 0.026(3) 0.030(3) 0.041(4) -0.013(3) -0.011(3) 0.005(2)
O104 0.027(3) 0.031(3) 0.040(4) 0.006(3) 0.006(3) 0.008(3)
O132 0.037(3) 0.030(3) 0.039(4) -0.012(3) -0.003(3) -0.004(3)
O29 0.056(4) 0.023(3) 0.034(3) -0.001(3) 0.004(3) -0.004(3)
O158 0.027(3) 0.028(3) 0.038(3) 0.005(3) -0.003(3) -0.006(2)
C17 0.060(7) 0.044(6) 0.039(5) -0.006(4) 0.012(5) -0.008(5)
C154 0.045(5) 0.047(5) 0.040(5) 0.012(4) -0.005(4) 0.003(4)
O133 0.036(3) 0.048(4) 0.035(3) -0.020(3) -0.003(3) 0.007(3)
C189 0.070(7) 0.020(4) 0.033(5) -0.003(3) -0.026(5) 0.004(4)
O90 0.025(3) 0.044(4) 0.032(3) -0.013(3) -0.009(2) 0.005(3)
O188 0.039(4) 0.035(3) 0.037(4) -0.001(3) -0.012(3) 0.003(3)
C7 0.048(6) 0.048(6) 0.033(5) -0.013(4) 0.005(4) -0.003(5)
C96 0.042(5) 0.045(5) 0.036(5) -0.013(4) -0.008(4) -0.008(4)
C152 0.038(5) 0.036(5) 0.033(5) 0.000(4) 0.004(4) -0.007(4)
O202 0.024(3) 0.080(5) 0.021(3) -0.024(3) 0.002(2) 0.013(3)
O159 0.024(3) 0.041(4) 0.035(3) 0.006(3) 0.001(3) 0.000(3)
C18 0.065(7) 0.041(6) 0.034(5) -0.005(4) 0.006(5) -0.005(5)
O37 0.041(4) 0.031(3) 0.041(4) -0.010(3) -0.004(3) 0.001(3)
C151 0.034(5) 0.034(5) 0.033(5) -0.006(4) 0.005(4) -0.007(4)
C192 0.068(7) 0.027(4) 0.026(4) 0.000(3) -0.004(4) 0.001(4)
C102 0.029(4) 0.027(4) 0.028(4) 0.005(3) 0.000(3) 0.001(3)
C9 0.034(4) 0.032(4) 0.026(4) -0.006(3) 0.001(3) -0.001(4)
C103 0.025(4) 0.038(5) 0.035(5) 0.003(4) 0.003(4) 0.004(4)
C197 0.033(4) 0.027(4) 0.031(4) -0.001(3) 0.002(4) -0.005(3)
C88 0.038(5) 0.035(5) 0.035(5) -0.008(4) -0.002(4) 0.004(4)
C89 0.040(5) 0.021(4) 0.037(5) -0.007(3) -0.007(4) -0.002(3)
C198 0.034(5) 0.043(5) 0.044(6) -0.007(4) -0.001(4) -0.006(4)
C194 0.048(6) 0.049(5) 0.035(5) -0.016(4) 0.012(4) -0.004(4)
C153 0.037(5) 0.029(4) 0.029(4) -0.008(3) 0.001(4) 0.001(4)
C195 0.035(5) 0.030(4) 0.031(4) -0.003(3) 0.004(4) 0.003(4)
C124 0.051(6) 0.050(6) 0.043(6) -0.014(5) 0.009(5) 0.013(5)
C22 0.053(3) 0.019(2) 0.028(3) 0.000(2) 0.007(3) 0.000(2)
C23 0.061(3) 0.026(3) 0.044(4) -0.011(3) -0.004(3) 0.002(3)
C24 0.079(4) 0.035(3) 0.065(6) -0.025(3) -0.010(4) 0.000(3)
C78 0.074(4) 0.022(2) 0.034(4) -0.004(3) 0.024(3) -0.012(2)
C118 0.071(4) 0.020(2) 0.047(4) -0.003(3) 0.022(3) -0.005(3)
C26 0.062(4) 0.021(2) 0.049(4) -0.003(3) 0.009(3) 0.005(2)
C123 0.073(9) 0.059(8) 0.082(10) -0.006(7) 0.007(8) 0.034(7)
C101 0.038(5) 0.040(5) 0.035(5) 0.000(4) 0.012(4) -0.001(4)
C126 0.051(6) 0.035(5) 0.026(4) -0.005(4) 0.005(4) -0.008(4)
C10 0.036(5) 0.036(5) 0.036(5) -0.005(4) -0.004(4) -0.002(4)
C227 0.029(5) 0.062(7) 0.050(6) -0.006(5) 0.010(4) -0.006(5)
C19 0.040(5) 0.033(5) 0.025(4) -0.003(3) 0.001(4) 0.002(4)
C27 0.044(5) 0.045(6) 0.059(6) -0.025(4) -0.011(4) 0.008(4)
C5 0.036(5) 0.050(6) 0.030(5) -0.001(4) 0.002(4) -0.001(4)
C125 0.044(5) 0.029(4) 0.032(5) -0.003(4) 0.010(4) -0.004(4)
C39 0.038(6) 0.107(11) 0.051(7) -0.024(7) 0.001(5) 0.006(7)
C8 0.049(6) 0.036(5) 0.039(5) -0.013(4) 0.002(4) -0.004(4)
C129 0.080(9) 0.051(7) 0.052(7) 0.003(5) -0.036(7) -0.017(6)
C14 0.035(5) 0.040(5) 0.036(5) -0.008(4) -0.003(4) 0.006(4)
C11 0.032(5) 0.039(5) 0.042(5) 0.004(4) -0.002(4) -0.001(4)
C100 0.077(9) 0.058(8) 0.078(10) 0.025(7) 0.042(8) 0.018(7)
C38 0.033(5) 0.055(6) 0.041(5) -0.016(5) -0.001(4) -0.010(4)
C6 0.031(5) 0.051(6) 0.030(5) -0.005(4) 0.002(4) 0.004(4)
C93 0.046(6) 0.084(9) 0.052(7) -0.005(6) -0.006(5) 0.044(6)
C196 0.031(4) 0.034(5) 0.036(5) -0.011(4) -0.003(4) 0.002(4)
C128 0.055(7) 0.053(6) 0.036(5) -0.009(5) -0.004(5) -0.019(5)
C92 0.030(5) 0.033(5) 0.055(6) -0.004(4) 0.004(4) 0.007(4)
C97 0.077(9) 0.051(6) 0.039(6) -0.018(5) -0.013(6) -0.002(6)
C43 0.048(7) 0.092(10) 0.051(7) -0.029(7) -0.015(6) 0.010(7)
C20 0.034(5) 0.036(5) 0.040(5) -0.002(4) -0.001(4) 0.002(4)
C41 0.040(7) 0.162(18) 0.073(10) -0.025(11) -0.015(7) 0.009(9)
C110 0.076(9) 0.047(6) 0.054(7) 0.006(5) 0.041(7) 0.003(6)
C98 0.051(7) 0.123(13) 0.044(7) -0.016(7) -0.011(6) -0.035(8)
C228 0.044(7) 0.094(11) 0.069(9) -0.023(8) 0.015(6) 0.002(7)
C135 0.040(6) 0.078(9) 0.069(8) -0.016(7) 0.015(6) 0.002(6)
C99 0.075(9) 0.066(8) 0.049(7) -0.017(6) -0.032(6) 0.020(7)
C229 0.027(5) 0.084(9) 0.066(8) -0.008(7) 0.000(5) 0.001(5)
C226 0.047(7) 0.058(8) 0.110(12) -0.002(8) 0.011(8) -0.021(6)
C131 0.044(7) 0.153(16) 0.057(8) -0.030(9) -0.008(6) -0.022(9)
C108 0.031(6) 0.088(11) 0.118(14) 0.006(10) -0.022(7) 0.008(6)
C111 0.082(10) 0.116(13) 0.057(8) -0.010(8) 0.022(8) -0.069(10)
C106 0.064(9) 0.111(12) 0.059(8) -0.001(8) 0.006(7) 0.056(9)
C200 0.112(12) 0.076(9) 0.088(11) -0.022(8) 0.072(10) -0.026(8)
C201 0.066(8) 0.155(16) 0.085(10) -0.090(11) 0.008(7) 0.009(8)
C134 0.081(11) 0.130(15) 0.063(9) -0.047(10) 0.022(8) 0.022(10)
C42 0.049(7) 0.134(15) 0.067(9) -0.035(9) -0.020(7) -0.002(8)
C155 0.064(8) 0.061(8) 0.085(9) 0.038(7) -0.016(6) -0.014(6)
C190 0.080(8) 0.059(6) 0.040(6) -0.005(5) -0.027(5) 0.029(6)
C225 0.100(11) 0.076(9) 0.062(8) -0.004(6) 0.038(7) 0.031(8)
C107 0.041(6) 0.075(9) 0.065(8) 0.011(7) -0.008(6) 0.026(6)
C130 0.108(12) 0.059(8) 0.059(8) -0.015(6) -0.032(8) -0.034(8)
C28 0.076(8) 0.066(8) 0.088(9) 0.009(7) -0.040(7) 0.004(7)
O109 0.022(3) 0.033(3) 0.034(3) 0.005(3) -0.001(2) 0.008(2)
C199 0.043(6) 0.047(7) 0.097(11) -0.017(7) -0.006(7) 0.011(5)
C94 0.055(7) 0.092(10) 0.046(7) -0.015(7) 0.003(6) 0.023(7)
C224 0.032(5) 0.076(8) 0.057(7) -0.004(6) 0.006(5) -0.011(5)
C205 0.042(6) 0.060(7) 0.063(8) -0.016(6) -0.005(5) -0.009(5)
C95 0.032(6) 0.055(8) 0.20(2) -0.049(10) 0.003(9) -0.005(6)
C105 0.034(5) 0.055(7) 0.062(7) 0.012(6) 0.004(5) 0.019(5)
C160 0.073(9) 0.076(8) 0.056(8) 0.009(6) -0.029(7) -0.016(6)
C161 0.084(11) 0.132(14) 0.078(10) -0.006(9) -0.012(7) 0.070(10)
C13 0.034(9) 0.015(7) 0.037(9) -0.004(6) 0.002(7) -0.002(6)
C12 0.037(9) 0.018(7) 0.045(10) -0.013(7) 0.011(8) -0.010(7)
C40 0.039(7) 0.167(19) 0.078(11) -0.040(11) -0.003(7) 0.022(9)
C191 0.079(8) 0.097(11) 0.069(9) -0.005(7) -0.031(6) 0.041(8)
C127 0.044(5) 0.025(4) 0.039(5) -0.004(4) -0.005(4) -0.015(4)
O203 0.031(3) 0.042(4) 0.037(3) -0.013(3) 0.008(3) -0.008(3)
C30 0.137(15) 0.107(11) 0.094(13) 0.061(10) -0.021(11) 0.024(10)
C29 0.186(19) 0.141(13) 0.122(14) -0.087(12) -0.123(14) 0.106(13)
C241 0.109(7) 0.067(6) 0.079(7) -0.018(6) 0.010(6) -0.006(5)
C242 0.057(5) 0.058(5) 0.047(5) 0.002(4) 0.034(4) 0.026(4)
C122 0.053(5) 0.056(5) 0.068(6) 0.010(5) 0.014(4) 0.017(4)
C31 0.054(4) 0.041(4) 0.029(4) -0.011(3) 0.010(3) -0.001(3)
C32 0.092(6) 0.067(5) 0.056(6) -0.010(5) -0.003(5) -0.031(5)
C240 0.114(7) 0.064(5) 0.078(7) -0.013(5) 0.002(6) -0.034(6)
O225 0.037(4) 0.038(4) 0.040(4) 0.003(3) -0.009(3) -0.010(3)
C244 0.026(4) 0.029(4) 0.036(5) -0.007(3) 0.003(3) 0.002(3)
C33 0.045(6) 0.034(5) 0.040(5) -0.003(4) -0.006(4) -0.017(4)
C119 0.028(4) 0.029(4) 0.040(5) 0.001(4) -0.002(4) 0.008(3)
C35 0.054(7) 0.130(11) 0.048(6) 0.002(7) 0.002(6) -0.048(7)
C104 0.068(8) 0.143(16) 0.113(12) -0.063(10) -0.045(8) 0.024(9)
C109 0.083(8) 0.097(13) 0.138(15) -0.002(11) -0.059(9) 0.025(9)
C34 0.045(8) 0.173(13) 0.114(15) -0.023(11) 0.003(9) -0.008(10)
C90 0.043(6) 0.175(18) 0.071(9) -0.022(9) -0.003(6) -0.013(8)
C36 0.110(15) 0.22(2) 0.083(10) -0.031(13) -0.003(10) -0.110(16)
C87 0.106(14) 0.203(19) 0.069(9) 0.022(11) 0.010(10) -0.098(14)
C91 0.048(7) 0.23(2) 0.107(13) -0.048(12) -0.016(8) 0.000(11)
Lu2 0.01829(15) 0.02051(15) 0.02356(16) -0.00254(12) -0.00196(12) -0.00207(11)
Lu3 0.02961(18) 0.02222(16) 0.02216(16) -0.00018(12) -0.00333(13) 0.00317(13)
P74 0.0319(11) 0.0227(10) 0.0272(10) 0.0004(8) 0.0005(9) 0.0016(8)
P58 0.0406(12) 0.0247(9) 0.0246(10) -0.0047(7) 0.0050(9) 0.0033(9)
O121 0.026(3) 0.025(3) 0.031(3) -0.003(2) -0.006(2) -0.002(2)
O224 0.032(3) 0.033(3) 0.030(3) -0.008(2) -0.005(3) 0.002(3)
O169 0.043(4) 0.034(3) 0.033(3) 0.011(3) -0.005(3) -0.007(3)
O162 0.044(4) 0.028(3) 0.033(3) 0.004(3) -0.006(3) 0.002(3)
O173 0.045(4) 0.032(3) 0.038(4) 0.008(3) 0.003(3) 0.009(3)
C116 0.027(4) 0.021(4) 0.036(4) -0.006(3) -0.003(3) -0.001(3)
O186 0.048(4) 0.026(3) 0.029(3) -0.008(2) -0.008(3) -0.003(3)
O122 0.027(3) 0.027(3) 0.032(3) -0.003(2) -0.008(2) -0.001(2)
O139 0.036(4) 0.051(4) 0.039(4) -0.020(3) -0.004(3) -0.009(3)
C113 0.042(5) 0.054(6) 0.037(5) 0.003(4) -0.015(4) -0.001(5)
C181 0.055(6) 0.030(5) 0.034(5) -0.005(4) 0.001(4) 0.007(4)
O73 0.034(3) 0.036(2) 0.045(3) -0.021(2) 0.023(3) -0.003(2)
C54 0.036(5) 0.047(6) 0.034(5) -0.009(4) -0.003(4) 0.000(4)
O179 0.032(3) 0.044(4) 0.038(4) -0.007(3) -0.008(3) 0.006(3)
C163 0.046(5) 0.037(5) 0.022(4) 0.005(3) -0.006(4) 0.005(4)
C183 0.078(7) 0.052(6) 0.032(5) -0.008(4) -0.019(5) -0.008(5)
C180 0.043(6) 0.048(6) 0.038(5) -0.003(4) -0.001(4) 0.016(5)
C138 0.049(6) 0.034(5) 0.035(5) -0.009(4) -0.006(4) -0.001(4)
O170 0.040(4) 0.036(4) 0.048(4) 0.017(3) -0.004(3) 0.005(3)
C177 0.111(11) 0.044(7) 0.074(9) 0.024(6) 0.036(8) 0.018(7)
O215 0.034(3) 0.034(3) 0.031(3) -0.009(2) 0.003(2) 0.009(3)
C63 0.107(11) 0.032(5) 0.039(6) -0.020(4) 0.022(6) -0.035(6)
O80 0.039(4) 0.026(3) 0.038(3) 0.002(3) -0.003(3) 0.004(3)
C222 0.057(7) 0.046(6) 0.046(6) -0.004(5) -0.016(5) 0.006(5)
C164 0.044(5) 0.028(4) 0.040(5) 0.006(4) -0.006(4) -0.004(4)
C165 0.043(6) 0.047(6) 0.052(6) 0.007(5) 0.000(5) -0.012(5)
C231 0.042(6) 0.068(8) 0.062(8) 0.015(6) 0.009(6) -0.022(6)
C176 0.155(16) 0.047(7) 0.079(9) 0.002(6) 0.079(10) 0.008(8)
C115 0.037(5) 0.029(4) 0.030(4) -0.001(3) 0.003(4) -0.002(4)
C65 0.052(6) 0.027(4) 0.022(4) -0.010(3) 0.002(4) -0.001(4)
C49 0.029(4) 0.038(5) 0.046(5) -0.015(4) 0.000(4) 0.004(4)
C56 0.053(6) 0.043(6) 0.041(5) -0.011(4) 0.007(5) 0.009(5)
C51 0.035(5) 0.029(4) 0.028(4) -0.004(3) 0.003(4) 0.001(4)
C209 0.033(4) 0.044(5) 0.039(5) -0.013(4) 0.003(3) -0.014(4)
C52 0.051(6) 0.031(5) 0.034(5) -0.004(4) 0.008(4) 0.004(4)
C114 0.033(4) 0.023(4) 0.026(4) -0.001(3) 0.001(3) 0.001(3)
C223 0.044(6) 0.042(6) 0.066(7) -0.001(5) -0.018(5) 0.011(5)
C50 0.031(5) 0.034(5) 0.045(5) -0.004(4) 0.003(4) 0.003(4)
C174 0.076(7) 0.034(5) 0.043(6) 0.004(4) 0.023(5) 0.004(5)
C142 0.050(7) 0.120(13) 0.038(6) 0.004(7) 0.006(5) -0.029(8)
C235 0.074(10) 0.130(15) 0.069(10) -0.007(9) 0.011(8) -0.069(10)
C46 0.032(5) 0.044(5) 0.032(5) -0.006(4) 0.000(4) -0.005(4)
C62 0.121(13) 0.033(6) 0.054(7) -0.013(5) -0.024(8) 0.020(7)
C55 0.030(5) 0.056(6) 0.032(5) -0.009(4) 0.003(4) -0.001(4)
C211 0.044(5) 0.046(5) 0.043(5) -0.019(4) 0.007(4) -0.002(4)
C171 0.047(6) 0.030(5) 0.038(5) -0.003(4) -0.012(4) 0.009(4)
C146 0.059(7) 0.073(8) 0.044(6) -0.025(6) -0.009(5) -0.006(6)
C53 0.049(6) 0.038(5) 0.036(5) 0.000(4) 0.006(4) -0.008(4)
C67 0.041(5) 0.104(10) 0.047(6) 0.001(6) 0.006(4) 0.007(6)
C66 0.044(5) 0.045(5) 0.039(5) 0.003(4) -0.006(4) -0.001(4)
C71 0.064(7) 0.075(8) 0.060(7) -0.025(6) -0.023(6) 0.002(6)
C70 0.076(8) 0.102(11) 0.086(9) -0.020(8) -0.041(7) -0.003(8)
C69 0.052(7) 0.122(12) 0.081(8) 0.018(8) -0.023(6) -0.010(7)
C68 0.040(5) 0.152(14) 0.062(7) 0.016(8) 0.005(5) 0.006(7)
C45 0.029(4) 0.041(5) 0.033(5) -0.009(4) 0.004(4) 0.005(4)
C172 0.056(6) 0.031(5) 0.034(5) -0.001(4) -0.007(4) 0.008(4)
C182 0.057(6) 0.017(4) 0.030(4) 0.001(3) -0.007(4) -0.005(4)
C137 0.039(5) 0.043(5) 0.029(4) -0.010(4) -0.001(4) 0.001(4)
C145 0.045(6) 0.050(6) 0.047(6) -0.015(5) -0.011(5) -0.006(5)
C187 0.045(7) 0.151(12) 0.053(7) -0.017(8) 0.002(6) 0.045(7)
C44 0.039(5) 0.031(5) 0.037(5) -0.007(4) -0.001(4) 0.001(4)
C57 0.061(7) 0.043(6) 0.034(5) -0.011(4) 0.014(5) 0.005(5)
C82 0.047(6) 0.074(8) 0.046(6) 0.013(5) -0.011(5) -0.002(5)
C212 0.087(10) 0.079(8) 0.081(10) -0.043(7) 0.051(8) -0.030(7)
C64 0.060(7) 0.034(5) 0.036(5) -0.012(4) 0.012(5) -0.009(5)
C117 0.027(4) 0.037(5) 0.045(5) 0.000(4) 0.004(4) -0.010(4)
C47 0.031(8) 0.014(7) 0.045(10) -0.012(7) 0.006(7) 0.001(6)
C166 0.068(9) 0.061(8) 0.085(10) -0.012(7) 0.008(8) -0.025(7)
C210 0.029(4) 0.017(4) 0.071(6) 0.006(4) -0.011(4) -0.010(3)
C143 0.032(5) 0.100(10) 0.049(7) 0.000(7) -0.004(5) -0.006(6)
C141 0.031(5) 0.073(8) 0.044(6) -0.005(5) 0.001(4) -0.007(5)
C208 0.031(4) 0.036(5) 0.040(4) -0.002(3) -0.001(3) -0.010(4)
C168 0.044(6) 0.070(8) 0.064(8) -0.003(6) 0.014(6) -0.003(6)
C207 0.032(5) 0.068(8) 0.062(7) -0.018(6) -0.004(5) -0.018(5)
C81 0.029(4) 0.039(5) 0.035(4) 0.001(4) 0.000(3) 0.003(3)
C220 0.045(6) 0.047(6) 0.033(5) 0.001(4) -0.008(4) 0.012(5)
C147 0.072(9) 0.089(10) 0.068(9) -0.032(8) -0.036(8) 0.021(8)
C219 0.095(10) 0.044(6) 0.053(7) 0.000(5) -0.034(7) 0.025(7)
C167 0.073(9) 0.092(11) 0.058(8) 0.026(8) 0.007(7) -0.031(8)
C175 0.097(11) 0.094(11) 0.080(10) 0.015(8) 0.013(7) -0.053(9)
C148 0.052(7) 0.079(9) 0.060(8) -0.030(7) 0.000(6) -0.024(6)
C214 0.086(10) 0.121(13) 0.053(7) -0.056(8) 0.012(6) -0.015(9)
C236 0.052(7) 0.084(9) 0.075(9) -0.015(7) -0.024(7) -0.037(7)
C184 0.080(9) 0.124(14) 0.078(10) -0.016(9) -0.027(7) -0.045(9)
C230 0.049(7) 0.072(8) 0.069(8) -0.022(7) 0.001(6) -0.033(6)
C61 0.068(8) 0.038(6) 0.060(7) 0.005(5) -0.030(6) -0.002(5)
C85 0.039(6) 0.105(11) 0.078(9) 0.013(7) -0.007(6) -0.020(6)
C48 0.025(8) 0.011(6) 0.044(10) 0.002(6) 0.005(7) -0.001(6)
C185 0.147(17) 0.162(15) 0.132(17) -0.120(14) -0.028(13) 0.000(14)
C221 0.043(6) 0.096(10) 0.045(6) 0.009(6) -0.013(5) 0.012(6)
C234 0.039(7) 0.123(15) 0.17(2) -0.070(15) -0.030(10) 0.009(9)
C86 0.035(5) 0.068(7) 0.053(6) 0.016(5) 0.000(4) -0.008(5)
C213 0.108(13) 0.100(10) 0.078(10) 0.007(8) 0.037(9) 0.057(10)
C60 0.068(7) 0.032(5) 0.038(5) -0.006(4) -0.012(5) 0.003(5)
O216 0.026(3) 0.035(3) 0.043(3) -0.009(3) 0.002(3) -0.006(3)
C84 0.049(7) 0.104(11) 0.066(8) -0.008(7) -0.018(6) -0.007(6)
C232 0.035(6) 0.040(6) 0.109(11) -0.009(7) 0.009(6) -0.001(5)
C144 0.046(7) 0.077(10) 0.130(15) -0.025(10) 0.005(9) 0.017(7)
C83 0.054(7) 0.114(12) 0.059(8) 0.015(7) -0.022(6) -0.003(7)
C239 0.027(4) 0.033(4) 0.036(5) -0.005(4) -0.001(4) -0.005(3)
C1 0.054(6) 0.025(4) 0.023(4) 0.002(3) 0.007(4) 0.000(4)
C2 0.047(5) 0.028(4) 0.028(4) -0.002(3) -0.007(4) 0.010(4)
C21 0.043(7) 0.188(13) 0.076(11) 0.019(10) 0.004(8) -0.002(9)
C4 0.073(11) 0.184(18) 0.093(10) 0.011(12) -0.011(9) 0.076(12)
C25 0.093(13) 0.27(2) 0.081(10) -0.054(14) 0.004(10) 0.099(15)
C37 0.074(14) 0.045(11) 0.057(13) 0.011(9) -0.029(11) 0.005(10)
C72 0.19(2) 0.108(11) 0.121(14) 0.065(10) -0.124(14) -0.066(11)
C59 0.060(12) 0.078(15) 0.038(10) -0.008(9) -0.014(9) -0.004(11)
C58 0.032(9) 0.11(2) 0.042(11) 0.014(12) -0.005(8) 0.008(11)
C74 0.035(9) 0.068(13) 0.110(19) 0.012(13) -0.022(11) 0.003(9)
C73 0.060(12) 0.094(17) 0.083(16) -0.015(13) -0.042(12) 0.006(11)
C80 0.047(11) 0.048(11) 0.18(3) -0.040(15) -0.028(15) 0.011(9)
C76 0.091(5) 0.053(4) 0.084(8) -0.018(5) -0.008(5) -0.010(4)
C77 0.094(5) 0.036(3) 0.042(5) 0.007(3) 0.003(4) -0.017(3)
C112 0.124(6) 0.050(3) 0.016(4) 0.011(3) 0.010(4) 0.005(4)
C3 0.130(6) 0.060(4) 0.075(8) -0.024(5) -0.014(5) 0.031(4)
C79 0.109(5) 0.068(4) 0.068(7) -0.027(5) 0.002(5) 0.023(4)
C75 0.069(5) 0.038(3) 0.026(4) -0.002(3) 0.026(3) -0.012(3)
C15 0.060(13) 0.026(9) 0.040(10) -0.005(8) 0.021(10) -0.014(9)
C16 0.083(16) 0.015(8) 0.042(11) -0.006(7) 0.023(11) -0.011(9)
C120 0.054(13) 0.019(8) 0.070(15) 0.002(9) 0.036(11) 0.001(8)
C121 0.078(16) 0.022(9) 0.052(13) 0.001(8) 0.031(12) -0.004(9)
C74A 0.04(2) 0.058(12) 0.14(4) -0.020(17) -0.02(3) -0.001(13)
C80A 0.039(19) 0.09(3) 0.070(13) -0.010(15) -0.013(16) 0.021(18)
C73A 0.031(17) 0.10(2) 0.08(2) 0.03(2) 0.000(18) 0.032(18)
C59A 0.070(18) 0.066(17) 0.040(14) 0.008(12) -0.008(11) -0.001(13)
C37A 0.053(18) 0.09(3) 0.07(2) 0.011(19) -0.005(14) 0.019(17)
C58A 0.09(3) 0.078(14) 0.042(16) -0.007(12) -0.025(16) -0.023(14)

#END
